# Supplementary material for: Tumor-Educated Platelet RNA for the Detection and (Pseudo)progression Monitoring of Glioblastoma
Source: Cell Rep Med. 2020 Oct 1;1(7):100101. doi: 10.1016/j.xcrm.2020.100101 (PMC7576690; doi:10.1016/j.xcrm.2020.100101)
Supplement: Table S1. Patient Characteristics — Detailed overview of all samples included in this study (n = 851), including patient characteristics, and inclusion in the multiple algorithms developed in this study. Indicated are sample names, patient group, classification group, hospital of blood collection, storage time between blood collection and platelet isolation (blood storage time), age in years, gender, smoking, metastasis, treatment, and response to treatment. In addition, for each sample is stated to which cohort (training, evaluation or validation) the sample is assigned in the different classifiers. In column “Hospital” VUMC is VU University Medical Center, Amsterdam, the Netherlands; NKI is Dutch Cancer Institute, Amsterdam, the Netherlands; AMC is Academical Medical Center, Amsterdam, the Netherlands; UMCU is Utrecht Medical Center, Utrecht, the Netherlands; MGH is Massachusetts General Hospital, Boston, USA; VIENNA is the Medical University of Vienna, Austria; RAD is the Radboud University Medical Center Nijmegen, the Netherlands; MAAS is the University Hospital of Maastricht, the Netherlands. Column “Gender”: M, male; F, female. Column “Smoking”: Y, current; N, never; F, former. Column “Metastasis”: Y, yes; N, no; NA = not applicable. [file mmc2.xlsx]

## Sheet: Table S1
Table S1 Patient characteristics. Related to figure 1 and 2
Index	Sample name	Patient group	Classification group	Hospital	Storage time	Age	Gender	Smoking	Follow-up	Baseline sample ID	Primary tumor	Other metastasis sites	Cohort MS vs. GBM	Cohort Meta vs. GBM	Cohort GBM vs. MS + Meta	Cohort AC vs. GBM	Cohort progression		Legend
1	UMCU-HC-1-0197	AC	nonCancer	UTRECHT	<12h	54	F	Y	0	NA	NA	NA	NA	NA	NA	Validation	NA		Hospital
2	UMCU-HC-1-0198	AC	nonCancer	UTRECHT	<12h	53	M	N	0	NA	NA	NA	NA	NA	NA	Validation	NA		VUMC	VU University Medical Center, Amsterdam, The Netherlands
3	UMCU-HC-1-0199	AC	nonCancer	UTRECHT	<12h	56	M	F	0	NA	NA	NA	NA	NA	NA	Validation	NA		NKI	Netherlands Cancer Institute, Amsterdam, The Netherlands
4	UMCU-HC-1-0200	AC	nonCancer	UTRECHT	<12h	48	M	N	0	NA	NA	NA	NA	NA	NA	Validation	NA		UMCU	Utrecht Medical Center, Utrecht, The Netherlands
5	UMCU-HC-1-0201	AC	nonCancer	UTRECHT	<12h	53	M	N	0	NA	NA	NA	NA	NA	NA	Validation	NA		AMC	Academical Medical Center, Amsterdam, The Netherlands
6	UMCU-HC-1-0202	AC	nonCancer	UTRECHT	<12h	41	M	F	0	NA	NA	NA	NA	NA	NA	Validation	NA		VIENNA	Medical University, Vienna
7	UMCU-HC-1-0203	AC	nonCancer	UTRECHT	<12h	43	M	N	0	NA	NA	NA	NA	NA	NA	Validation	NA		MGH	Massachusetts General Hospital, Boston, USA
8	UMCU-HC-1-0204	AC	nonCancer	UTRECHT	<12h	41	M	N	0	NA	NA	NA	NA	NA	NA	Validation	NA		RAD	Radboud UMC
9	UMCU-HC-1-0205	AC	nonCancer	UTRECHT	<12h	40	F	N	0	NA	NA	NA	NA	NA	NA	Validation	NA		MAAS	Maastricht UMC
10	UMCU-HC-1-0206	AC	nonCancer	UTRECHT	<12h	47	M	N	0	NA	NA	NA	NA	NA	NA	Validation	NA
11	UMCU-HC-1-0207	AC	nonCancer	UTRECHT	<12h	48	M	N	0	NA	NA	NA	NA	NA	NA	Validation	NA		Sex
12	UMCU-HC-1-0208	AC	nonCancer	UTRECHT	<12h	53	M	N	0	NA	NA	NA	NA	NA	NA	Validation	NA		M	Male
13	UMCU-HC-1-0209	AC	nonCancer	UTRECHT	<12h	53	M	F	0	NA	NA	NA	NA	NA	NA	Validation	NA		F	Female
14	UMCU-HC-1-0210	AC	nonCancer	UTRECHT	<12h	52	F	N	0	NA	NA	NA	NA	NA	NA	Validation	NA
15	UMCU-HC-1-0211	AC	nonCancer	UTRECHT	<12h	57	M	F	0	NA	NA	NA	NA	NA	NA	Validation	NA		Smoking
16	UMCU-HC-1-0212	AC	nonCancer	UTRECHT	<12h	51	F	N	0	NA	NA	NA	NA	NA	NA	Validation	NA		Y	Current
17	AMC-HD-001	AC	nonCancer	AMC	>24h	23	M	N	0	NA	NA	NA	NA	NA	NA	Validation	NA		N	Never
18	AMC-HD-002	AC	nonCancer	AMC	>24h	20	F	Y	0	NA	NA	NA	NA	NA	NA	Validation	NA		F	Former
19	AMC-HD-003	AC	nonCancer	AMC	>24h	21	F	N	0	NA	NA	NA	NA	NA	NA	Validation	NA
20	AMC-HD-004	AC	nonCancer	AMC	>24h	21	F	N	0	NA	NA	NA	NA	NA	NA	Validation	NA
21	AMC-HD-005	AC	nonCancer	AMC	>24h	21	F	N	0	NA	NA	NA	NA	NA	NA	Validation	NA		NA	Not applicable
22	AMC-HD-006	AC	nonCancer	AMC	>24h	22	F	N	0	NA	NA	NA	NA	NA	NA	Validation	NA
23	AMC-HD-007	AC	nonCancer	AMC	>24h	30	F	Y	0	NA	NA	NA	NA	NA	NA	Validation	NA
24	AMC-HD-008	AC	nonCancer	AMC	>24h	24	M	N	0	NA	NA	NA	NA	NA	NA	Validation	NA
25	AMC-HD-010	AC	nonCancer	AMC	>24h	42	F	N	0	NA	NA	NA	NA	NA	NA	Validation	NA
26	Vumc-HD-101	AC	nonCancer	VUMC	<12h	35	F	N	0	NA	NA	NA	NA	NA	NA	Validation	NA
27	Vumc-HD-103	AC	nonCancer	VUMC	<12h	54	F	N	0	NA	NA	NA	NA	NA	NA	Validation	NA
28	Vumc-HD-108	AC	nonCancer	VUMC	<12h	56	F	N	0	NA	NA	NA	NA	NA	NA	Validation	NA
29	Vumc-HD-127	AC	nonCancer	VUMC	<12h	52	F	N	0	NA	NA	NA	NA	NA	NA	Validation	NA
30	Vumc-HD-130	AC	nonCancer	VUMC	<12h	57	F	N	0	NA	NA	NA	NA	NA	NA	Validation	NA
31	Vumc-HD-142	AC	nonCancer	VUMC	<12h	48	F	N	0	NA	NA	NA	NA	NA	NA	Validation	NA
32	Vumc-HD-143	AC	nonCancer	VUMC	<12h	38	F	N	0	NA	NA	NA	NA	NA	NA	Validation	NA
33	Vumc-HD-144	AC	nonCancer	VUMC	<12h	55	F	N	0	NA	NA	NA	NA	NA	NA	Training	NA
34	Vumc-HD-145	AC	nonCancer	VUMC	<12h	38	F	N	0	NA	NA	NA	NA	NA	NA	Validation	NA
35	Vumc-HD-149	AC	nonCancer	VUMC	<12h	39	F	F	0	NA	NA	NA	NA	NA	NA	Validation	NA
36	Vumc-HD-151	AC	nonCancer	VUMC	<12h	42	F	N	0	NA	NA	NA	NA	NA	NA	Validation	NA
37	Vumc-HD-155	AC	nonCancer	VUMC	<12h	42	F	N	0	NA	NA	NA	NA	NA	NA	Training	NA
38	Vumc-HD-156	AC	nonCancer	VUMC	<12h	42	F	N	0	NA	NA	NA	NA	NA	NA	Validation	NA
39	Vumc-HD-56	AC	nonCancer	VUMC	<12h	47	F	N	0	NA	NA	NA	NA	NA	NA	Validation	NA
40	Vumc-HD-60	AC	nonCancer	VUMC	<12h	44	F	N	0	NA	NA	NA	NA	NA	NA	Validation	NA
41	Vumc-HD-63	AC	nonCancer	VUMC	<12h	49	F	N	0	NA	NA	NA	NA	NA	NA	Validation	NA
42	Vumc-HD-73	AC	nonCancer	VUMC	<12h	40	F	N	0	NA	NA	NA	NA	NA	NA	Validation	NA
43	Vumc-HD-74	AC	nonCancer	VUMC	<12h	60	F	N	0	NA	NA	NA	NA	NA	NA	Validation	NA
44	Vumc-HD-80	AC	nonCancer	VUMC	<12h	39	F	N	0	NA	NA	NA	NA	NA	NA	Validation	NA
45	Vumc-HD-81	AC	nonCancer	VUMC	<12h	40	F	N	0	NA	NA	NA	NA	NA	NA	Validation	NA
46	Vumc-HD-83	AC	nonCancer	VUMC	<12h	65	F	N	0	NA	NA	NA	NA	NA	NA	Evaluation	NA
47	Vumc-HD-84	AC	nonCancer	VUMC	<12h	37	F	N	0	NA	NA	NA	NA	NA	NA	Validation	NA
48	Vumc-HD-86	AC	nonCancer	VUMC	<12h	45	F	Y	0	NA	NA	NA	NA	NA	NA	Validation	NA
49	Vumc-HD-87	AC	nonCancer	VUMC	<12h	40	F	Y	0	NA	NA	NA	NA	NA	NA	Validation	NA
50	Vumc-HD-88	AC	nonCancer	VUMC	<12h	50	F	N	0	NA	NA	NA	NA	NA	NA	Validation	NA
51	Vumc-HD-89	AC	nonCancer	VUMC	<12h	45	F	N	0	NA	NA	NA	NA	NA	NA	Validation	NA
52	Vumc-HD-91	AC	nonCancer	VUMC	<12h	59	F	N	0	NA	NA	NA	NA	NA	NA	Validation	NA
53	Vumc-HD-92	AC	nonCancer	VUMC	<12h	36	F	N	0	NA	NA	NA	NA	NA	NA	Validation	NA
54	Vumc-HD-98	AC	nonCancer	VUMC	<12h	50	F	N	0	NA	NA	NA	NA	NA	NA	Validation	NA
55	Vumc-HD-100	AC	nonCancer	VUMC	<12h	33	F	N	0	NA	NA	NA	NA	NA	NA	Validation	NA
56	Vumc-HD-102	AC	nonCancer	VUMC	<12h	51	M	Y	0	NA	NA	NA	NA	NA	NA	Validation	NA
57	Vumc-HD-104	AC	nonCancer	VUMC	<12h	34	M	N	0	NA	NA	NA	NA	NA	NA	Validation	NA
58	Vumc-HD-105	AC	nonCancer	VUMC	<12h	35	M	N	0	NA	NA	NA	NA	NA	NA	Validation	NA
59	Vumc-HD-106	AC	nonCancer	VUMC	<12h	56	M	N	0	NA	NA	NA	NA	NA	NA	Validation	NA
60	Vumc-HD-107	AC	nonCancer	VUMC	<12h	24	F	Y	0	NA	NA	NA	NA	NA	NA	Validation	NA
61	Vumc-HD-109	AC	nonCancer	VUMC	<12h	26	M	N	0	NA	NA	NA	NA	NA	NA	Validation	NA
62	Vumc-HD-110	AC	nonCancer	VUMC	<12h	23	F	N	0	NA	NA	NA	NA	NA	NA	Validation	NA
63	Vumc-HD-111	AC	nonCancer	VUMC	<12h	58	M	N	0	NA	NA	NA	NA	NA	NA	Validation	NA
64	Vumc-HD-11-1	AC	nonCancer	VUMC	<12h	27	F	N	0	NA	NA	NA	NA	NA	NA	Validation	NA
65	Vumc-HD-112	AC	nonCancer	VUMC	<12h	21	F	N	0	NA	NA	NA	NA	NA	NA	Validation	NA
66	Vumc-HD-113	AC	nonCancer	VUMC	<12h	22	F	N	0	NA	NA	NA	NA	NA	NA	Validation	NA
67	Vumc-HD-114	AC	nonCancer	VUMC	<12h	21	M	N	0	NA	NA	NA	NA	NA	NA	Validation	NA
68	Vumc-HD-115	AC	nonCancer	VUMC	<12h	29	F	N	0	NA	NA	NA	NA	NA	NA	Validation	NA
69	Vumc-HD-116	AC	nonCancer	VUMC	<12h	32	F	N	0	NA	NA	NA	NA	NA	NA	Validation	NA
70	Vumc-HD-117	AC	nonCancer	VUMC	<12h	35	M	N	0	NA	NA	NA	NA	NA	NA	Validation	NA
71	Vumc-HD-118	AC	nonCancer	VUMC	<12h	29	M	N	0	NA	NA	NA	NA	NA	NA	Validation	NA
72	Vumc-HD-119	AC	nonCancer	VUMC	<12h	32	F	N	0	NA	NA	NA	NA	NA	NA	Validation	NA
73	Vumc-HD-120	AC	nonCancer	VUMC	<12h	33	F	N	0	NA	NA	NA	NA	NA	NA	Training	NA
74	Vumc-HD-121	AC	nonCancer	VUMC	<12h	25	M	N	0	NA	NA	NA	NA	NA	NA	Validation	NA
75	Vumc-HD-122	AC	nonCancer	VUMC	<12h	25	F	N	0	NA	NA	NA	NA	NA	NA	Validation	NA
76	Vumc-HD-123	AC	nonCancer	VUMC	<12h	27	F	N	0	NA	NA	NA	NA	NA	NA	Validation	NA
77	Vumc-HD-124	AC	nonCancer	VUMC	<12h	30	M	N	0	NA	NA	NA	NA	NA	NA	Validation	NA
78	Vumc-HD-125	AC	nonCancer	VUMC	<12h	34	M	N	0	NA	NA	NA	NA	NA	NA	Validation	NA
79	Vumc-HD-126	AC	nonCancer	VUMC	<12h	32	F	N	0	NA	NA	NA	NA	NA	NA	Validation	NA
80	Vumc-HD-128	AC	nonCancer	VUMC	<12h	24	F	N	0	NA	NA	NA	NA	NA	NA	Validation	NA
81	Vumc-HD-129	AC	nonCancer	VUMC	<12h	33	F	N	0	NA	NA	NA	NA	NA	NA	Validation	NA
82	Vumc-HD-131	AC	nonCancer	VUMC	<12h	24	M	Y	0	NA	NA	NA	NA	NA	NA	Validation	NA
83	Vumc-HD-132	AC	nonCancer	VUMC	<12h	29	M	N	0	NA	NA	NA	NA	NA	NA	Validation	NA
84	Vumc-HD-133	AC	nonCancer	VUMC	<12h	32	M	N	0	NA	NA	NA	NA	NA	NA	Validation	NA
85	Vumc-HD-135	AC	nonCancer	VUMC	<12h	23	F	Y	0	NA	NA	NA	NA	NA	NA	Validation	NA
86	Vumc-HD-136	AC	nonCancer	VUMC	<12h	20	F	N	0	NA	NA	NA	NA	NA	NA	Training	NA
87	Vumc-HD-138	AC	nonCancer	VUMC	<12h	18	M	N	0	NA	NA	NA	NA	NA	NA	Evaluation	NA
88	Vumc-HD-139	AC	nonCancer	VUMC	<12h	18	M	N	0	NA	NA	NA	NA	NA	NA	Training	NA
89	Vumc-HD-140	AC	nonCancer	VUMC	<12h	54	M	F	0	NA	NA	NA	NA	NA	NA	Validation	NA
90	Vumc-HD-141	AC	nonCancer	VUMC	<12h	41	M	N	0	NA	NA	NA	NA	NA	NA	Validation	NA
91	Vumc-HD-146	AC	nonCancer	VUMC	<12h	33	M	Y	0	NA	NA	NA	NA	NA	NA	Validation	NA
92	Vumc-HD-147	AC	nonCancer	VUMC	<12h	26	M	Y	0	NA	NA	NA	NA	NA	NA	Validation	NA
93	Vumc-HD-150	AC	nonCancer	VUMC	<12h	32	F	N	0	NA	NA	NA	NA	NA	NA	Validation	NA
94	Vumc-HD-15-1	AC	nonCancer	VUMC	<12h	26	F	N	0	NA	NA	NA	NA	NA	NA	Validation	NA
95	Vumc-HD-152	AC	nonCancer	VUMC	<12h	32	F	N	0	NA	NA	NA	NA	NA	NA	Evaluation	NA
96	Vumc-HD-153	AC	nonCancer	VUMC	<12h	26	F	N	0	NA	NA	NA	NA	NA	NA	Validation	NA
97	Vumc-HD-154	AC	nonCancer	VUMC	<12h	26	F	N	0	NA	NA	NA	NA	NA	NA	Validation	NA
98	Vumc-HD-157	AC	nonCancer	VUMC	<12h	37	M	N	0	NA	NA	NA	NA	NA	NA	Validation	NA
99	Vumc-HD-158	AC	nonCancer	VUMC	<12h	26	M	N	0	NA	NA	NA	NA	NA	NA	Validation	NA
100	Vumc-HD-16-1	AC	nonCancer	VUMC	<12h	43	F	N	0	NA	NA	NA	NA	NA	NA	Validation	NA
101	Vumc-HD-17-1	AC	nonCancer	VUMC	<12h	27	F	N	0	NA	NA	NA	NA	NA	NA	Validation	NA
102	Vumc-HD-20-1	AC	nonCancer	VUMC	<12h	46	F	N	0	NA	NA	NA	NA	NA	NA	Validation	NA
103	Vumc-HD-21-1	AC	nonCancer	VUMC	<12h	39	F	Y	0	NA	NA	NA	NA	NA	NA	Validation	NA
104	Vumc-HD-2-1	AC	nonCancer	VUMC	<12h	53	F	N	0	NA	NA	NA	NA	NA	NA	Validation	NA
105	Vumc-HD-22-1	AC	nonCancer	VUMC	<12h	52	F	N	0	NA	NA	NA	NA	NA	NA	Validation	NA
106	Vumc-HD-27-2	AC	nonCancer	VUMC	<12h	36	F	N	0	NA	NA	NA	NA	NA	NA	Validation	NA
107	Vumc-HD-30-2	AC	nonCancer	VUMC	<12h	29	F	N	0	NA	NA	NA	NA	NA	NA	Validation	NA
108	Vumc-HD-3-1	AC	nonCancer	VUMC	<12h	53	F	N	0	NA	NA	NA	NA	NA	NA	Training	NA
109	Vumc-HD-32-2	AC	nonCancer	VUMC	<12h	27	F	Y	0	NA	NA	NA	NA	NA	NA	Validation	NA
110	Vumc-HD-36	AC	nonCancer	VUMC	<12h	38	F	N	0	NA	NA	NA	NA	NA	NA	Validation	NA
111	Vumc-HD-39-1	AC	nonCancer	VUMC	<12h	22	F	N	0	NA	NA	NA	NA	NA	NA	Validation	NA
112	Vumc-HD-40-1	AC	nonCancer	VUMC	<12h	21	F	N	0	NA	NA	NA	NA	NA	NA	Validation	NA
113	Vumc-HD-44-2	AC	nonCancer	VUMC	<12h	33	F	N	0	NA	NA	NA	NA	NA	NA	Validation	NA
114	Vumc-HD-47-1	AC	nonCancer	VUMC	<12h	49	F	N	0	NA	NA	NA	NA	NA	NA	Validation	NA
115	Vumc-HD-49-1	AC	nonCancer	VUMC	<12h	54	F	N	0	NA	NA	NA	NA	NA	NA	Validation	NA
116	Vumc-HD-4	AC	nonCancer	VUMC	<12h	43	F	N	0	NA	NA	NA	NA	NA	NA	Validation	NA
117	Vumc-HD-50-1	AC	nonCancer	VUMC	<12h	62	F	N	0	NA	NA	NA	NA	NA	NA	Validation	NA
118	Vumc-HD-51-1	AC	nonCancer	VUMC	<12h	41	F	N	0	NA	NA	NA	NA	NA	NA	Validation	NA
119	Vumc-HD-53-1	AC	nonCancer	VUMC	<12h	54	F	N	0	NA	NA	NA	NA	NA	NA	Validation	NA
120	Vumc-HD-54-1	AC	nonCancer	VUMC	<12h	64	F	N	0	NA	NA	NA	NA	NA	NA	Training	NA
121	Vumc-HD-59	AC	nonCancer	VUMC	<12h	29	M	N	0	NA	NA	NA	NA	NA	NA	Validation	NA
122	Vumc-HD-5	AC	nonCancer	VUMC	<12h	64	F	Y	0	NA	NA	NA	NA	NA	NA	Training	NA
123	Vumc-HD-66	AC	nonCancer	VUMC	<12h	34	M	N	0	NA	NA	NA	NA	NA	NA	Validation	NA
124	Vumc-HD-67	AC	nonCancer	VUMC	<12h	27	M	N	0	NA	NA	NA	NA	NA	NA	Validation	NA
125	Vumc-HD-68	AC	nonCancer	VUMC	<12h	45	M	N	0	NA	NA	NA	NA	NA	NA	Validation	NA
126	Vumc-HD-69	AC	nonCancer	VUMC	<12h	24	F	F	0	NA	NA	NA	NA	NA	NA	Validation	NA
127	Vumc-HD-70	AC	nonCancer	VUMC	<12h	45	M	N	0	NA	NA	NA	NA	NA	NA	Validation	NA
128	Vumc-HD-71	AC	nonCancer	VUMC	<12h	26	M	N	0	NA	NA	NA	NA	NA	NA	Validation	NA
129	Vumc-HD-72	AC	nonCancer	VUMC	<12h	21	M	N	0	NA	NA	NA	NA	NA	NA	Validation	NA
130	Vumc-HD-75	AC	nonCancer	VUMC	<12h	27	F	Y	0	NA	NA	NA	NA	NA	NA	Validation	NA
131	Vumc-HD-76	AC	nonCancer	VUMC	<12h	46	M	N	0	NA	NA	NA	NA	NA	NA	Validation	NA
132	Vumc-HD-77	AC	nonCancer	VUMC	<12h	63	M	N	0	NA	NA	NA	NA	NA	NA	Validation	NA
133	Vumc-HD-78	AC	nonCancer	VUMC	<12h	51	M	N	0	NA	NA	NA	NA	NA	NA	Validation	NA
134	Vumc-HD-79	AC	nonCancer	VUMC	<12h	47	M	N	0	NA	NA	NA	NA	NA	NA	Validation	NA
135	Vumc-HD-82	AC	nonCancer	VUMC	<12h	59	M	F	0	NA	NA	NA	NA	NA	NA	Validation	NA
136	Vumc-HD-85	AC	nonCancer	VUMC	<12h	43	M	N	0	NA	NA	NA	NA	NA	NA	Validation	NA
137	Vumc-HD-90	AC	nonCancer	VUMC	<12h	29	M	N	0	NA	NA	NA	NA	NA	NA	Validation	NA
138	Vumc-HD-93	AC	nonCancer	VUMC	<12h	24	F	N	0	NA	NA	NA	NA	NA	NA	Validation	NA
139	Vumc-HD-94	AC	nonCancer	VUMC	<12h	40	M	N	0	NA	NA	NA	NA	NA	NA	Evaluation	NA
140	Vumc-HD-95	AC	nonCancer	VUMC	<12h	43	M	N	0	NA	NA	NA	NA	NA	NA	Validation	NA
141	Vumc-HD-96	AC	nonCancer	VUMC	<12h	37	M	Y	0	NA	NA	NA	NA	NA	NA	Validation	NA
142	Vumc-HD-97	AC	nonCancer	VUMC	<12h	29	M	Y	0	NA	NA	NA	NA	NA	NA	Validation	NA
143	Vumc-HD-99	AC	nonCancer	VUMC	<12h	29	M	N	0	NA	NA	NA	NA	NA	NA	Validation	NA
144	Vumc-HD-9	AC	nonCancer	VUMC	<12h	41	F	N	0	NA	NA	NA	NA	NA	NA	Validation	NA
145	Vumc-HDControl-10	AC	nonCancer	VUMC	<12h	NA	NA	NA	0	NA	NA	NA	NA	NA	NA	Validation	NA
146	Vumc-HDControl-6	AC	nonCancer	VUMC	<12h	NA	NA	NA	0	NA	NA	NA	NA	NA	NA	Validation	NA
147	Vumc-HDControl-8	AC	nonCancer	VUMC	<12h	NA	NA	NA	0	NA	NA	NA	NA	NA	NA	Validation	NA
148	Vumc-HDControl-9	AC	nonCancer	VUMC	<12h	NA	NA	NA	0	NA	NA	NA	NA	NA	NA	Validation	NA
149	Vumc-HD-52	AC	nonCancer	VUMC	<12h	76	F	N	0	NA	NA	NA	NA	NA	NA	Training	NA
150	Vumc-HD-159	AC	nonCancer	VUMC	<12h	62	M	N	0	NA	NA	NA	NA	NA	NA	Validation	NA
151	Vumc-HD-173	AC	nonCancer	VUMC	<12h	51	M	N	0	NA	NA	NA	NA	NA	NA	Validation	NA
152	Vumc-HD-180	AC	nonCancer	VUMC	<12h	63	F	F	0	NA	NA	NA	NA	NA	NA	Validation	NA
153	Vumc-HD-161	AC	nonCancer	VUMC	<12h	68	F	N	0	NA	NA	NA	NA	NA	NA	Evaluation	NA
154	Vumc-HD-18-2	AC	nonCancer	VUMC	<12h	35	M	Y	0	NA	NA	NA	NA	NA	NA	Validation	NA
155	Vumc-HD-8	AC	nonCancer	VUMC	<12h	49	M	N	0	NA	NA	NA	NA	NA	NA	Validation	NA
156	Vumc-HD-242	AC	nonCancer	VUMC	<12h	51	M	N	0	NA	NA	NA	NA	NA	NA	Validation	NA
157	Vumc-HD-46-2	AC	nonCancer	VUMC	<12h	22	M	N	0	NA	NA	NA	NA	NA	NA	Validation	NA
158	Vumc-HD-241	AC	nonCancer	VUMC	<12h	61	M	N	0	NA	NA	NA	NA	NA	NA	Validation	NA
159	Vumc-HD-227	AC	nonCancer	VUMC	<12h	51	F	N	0	NA	NA	NA	NA	NA	NA	Validation	NA
160	Vumc-HD-24-2	AC	nonCancer	VUMC	<12h	36	M	N	0	NA	NA	NA	NA	NA	NA	Training	NA
161	Vumc-HD-26-2	AC	nonCancer	VUMC	<12h	26	M	N	0	NA	NA	NA	NA	NA	NA	Validation	NA
162	Vumc-HD-29-2	AC	nonCancer	VUMC	<12h	24	M	N	0	NA	NA	NA	NA	NA	NA	Validation	NA
163	Vumc-HD-6-2	AC	nonCancer	VUMC	<12h	62	M	Y	0	NA	NA	NA	NA	NA	NA	Validation	NA
164	Vumc-HD-234	AC	nonCancer	VUMC	<12h	53	F	N	0	NA	NA	NA	NA	NA	NA	Validation	NA
165	Vumc-HD-37-2	AC	nonCancer	VUMC	<12h	31	M	N	0	NA	NA	NA	NA	NA	NA	Validation	NA
166	Vumc-HD-10-2	AC	nonCancer	VUMC	<12h	44	M	N	0	NA	NA	NA	NA	NA	NA	Validation	NA
167	Vumc-HD-226	AC	nonCancer	VUMC	<12h	57	F	N	0	NA	NA	NA	NA	NA	NA	Validation	NA
168	Vumc-HD-237	AC	nonCancer	VUMC	<12h	53	M	N	0	NA	NA	NA	NA	NA	NA	Validation	NA
169	Vumc-HD-14-1	AC	nonCancer	VUMC	<12h	34	M	Y	0	NA	NA	NA	NA	NA	NA	Validation	NA
170	Vumc-HD-31-2	AC	nonCancer	VUMC	<12h	35	M	Y	0	NA	NA	NA	NA	NA	NA	Training	NA
171	Vumc-HD-35-2	AC	nonCancer	VUMC	<12h	29	M	N	0	NA	NA	NA	NA	NA	NA	Validation	NA
172	Vumc-HD-38-2	AC	nonCancer	VUMC	<12h	23	M	N	0	NA	NA	NA	NA	NA	NA	Training	NA
173	Vumc-HD-25-2	AC	nonCancer	VUMC	<12h	28	M	N	0	NA	NA	NA	NA	NA	NA	Training	NA
174	Vumc-HD-13-2	AC	nonCancer	VUMC	<12h	25	M	N	0	NA	NA	NA	NA	NA	NA	Validation	NA
175	Vumc-HD-48-1	AC	nonCancer	VUMC	<12h	53	M	N	0	NA	NA	NA	NA	NA	NA	Validation	NA
176	Vumc-HD-34-1	AC	nonCancer	VUMC	<12h	57	M	N	0	NA	NA	NA	NA	NA	NA	Validation	NA
177	Vumc-HD-45-2	AC	nonCancer	VUMC	<12h	51	M	N	0	NA	NA	NA	NA	NA	NA	Validation	NA
178	Vumc-HD-1	AC	nonCancer	VUMC	<12h	53	M	N	0	NA	NA	NA	NA	NA	NA	Validation	NA
179	Vumc-HD-218	AC	nonCancer	VUMC	<12h	54	F	Y	0	NA	NA	NA	NA	NA	NA	Validation	NA
180	Vumc-HD-252	AC	nonCancer	VUMC	<12h	56	M	N	0	NA	NA	NA	NA	NA	NA	Validation	NA
181	Vumc-HD-254	AC	nonCancer	VUMC	<12h	50	M	N	0	NA	NA	NA	NA	NA	NA	Validation	NA
182	Vumc-HD-255	AC	nonCancer	VUMC	<12h	56	M	N	0	NA	NA	NA	NA	NA	NA	Validation	NA
183	Vumc-HD-262	AC	nonCancer	VUMC	<12h	55	F	N	0	NA	NA	NA	NA	NA	NA	Validation	NA
184	Vumc-HD-162	AC	nonCancer	VUMC	<12h	42	F	N	0	NA	NA	NA	NA	NA	NA	Validation	NA
185	Vumc-HD-169	AC	nonCancer	VUMC	<12h	42	F	N	0	NA	NA	NA	NA	NA	NA	Validation	NA
186	Vumc-HD-247	AC	nonCancer	VUMC	<12h	52	M	Y	0	NA	NA	NA	NA	NA	NA	Evaluation	NA
187	Vumc-HD-198	AC	nonCancer	VUMC	<12h	55	F	N	0	NA	NA	NA	NA	NA	NA	Validation	NA
188	Vumc-HD-253	AC	nonCancer	VUMC	<12h	50	M	N	0	NA	NA	NA	NA	NA	NA	Validation	NA
189	Vumc-HD-33-1	AC	nonCancer	VUMC	<12h	26	M	Y	0	NA	NA	NA	NA	NA	NA	Validation	NA
190	Vumc-HD-265	AC	nonCancer	VUMC	<12h	49	M	N	0	NA	NA	NA	NA	NA	NA	Validation	NA
191	Vumc-HD-163	AC	nonCancer	VUMC	<12h	44	F	N	0	NA	NA	NA	NA	NA	NA	Validation	NA
192	Vumc-HD-282	AC	nonCancer	VUMC	<12h	53	M	N	0	NA	NA	NA	NA	NA	NA	Evaluation	NA
193	Vumc-HD-186	AC	nonCancer	VUMC	<12h	47	F	N	0	NA	NA	NA	NA	NA	NA	Validation	NA
194	Vumc-HD-283	AC	nonCancer	VUMC	<12h	56	F	N	0	NA	NA	NA	NA	NA	NA	Evaluation	NA
195	Vumc-HD-272	AC	nonCancer	VUMC	<12h	55	F	Y	0	NA	NA	NA	NA	NA	NA	Validation	NA
196	Vumc-HD-250	AC	nonCancer	VUMC	<12h	55	M	N	0	NA	NA	NA	NA	NA	NA	Validation	NA
197	Vumc-HD-231	AC	nonCancer	VUMC	<12h	67	M	F	0	NA	NA	NA	NA	NA	NA	Validation	NA
198	Vumc-HD-228	AC	nonCancer	VUMC	<12h	58	F	Y	0	NA	NA	NA	NA	NA	NA	Validation	NA
199	Vumc-HD-225	AC	nonCancer	VUMC	<12h	55	F	N	0	NA	NA	NA	NA	NA	NA	Validation	NA
200	Vumc-HD-236	AC	nonCancer	VUMC	<12h	63	F	N	0	NA	NA	NA	NA	NA	NA	Evaluation	NA
201	Vumc-HD-220	AC	nonCancer	VUMC	<12h	59	M	N	0	NA	NA	NA	NA	NA	NA	Validation	NA
202	Vumc-HD-195	AC	nonCancer	VUMC	<12h	52	F	N	0	NA	NA	NA	NA	NA	NA	Validation	NA
203	Vumc-HD-235	AC	nonCancer	VUMC	<12h	50	F	N	0	NA	NA	NA	NA	NA	NA	Validation	NA
204	Vumc-HD-264	AC	nonCancer	VUMC	<12h	56	F	N	0	NA	NA	NA	NA	NA	NA	Validation	NA
205	Vumc-HD-266	AC	nonCancer	VUMC	<12h	86	M	N	0	NA	NA	NA	NA	NA	NA	Evaluation	NA
206	Vumc-HD-239	AC	nonCancer	VUMC	<12h	48	F	Y	0	NA	NA	NA	NA	NA	NA	Validation	NA
207	Vumc-HD-188	AC	nonCancer	VUMC	<12h	60	F	N	0	NA	NA	NA	NA	NA	NA	Validation	NA
208	Vumc-HD-189	AC	nonCancer	VUMC	<12h	69	F	N	0	NA	NA	NA	NA	NA	NA	Evaluation	NA
209	Vumc-HD-196	AC	nonCancer	VUMC	<12h	47	F	N	0	NA	NA	NA	NA	NA	NA	Validation	NA
210	Vumc-HD-175	AC	nonCancer	VUMC	<12h	54	M	N	0	NA	NA	NA	NA	NA	NA	Evaluation	NA
211	Vumc-HD-244	AC	nonCancer	VUMC	<12h	44	M	N	0	NA	NA	NA	NA	NA	NA	Validation	NA
212	Vumc-HD-263	AC	nonCancer	VUMC	<12h	56	F	N	0	NA	NA	NA	NA	NA	NA	Training	NA
213	Vumc-HD-257	AC	nonCancer	VUMC	<12h	65	M	N	0	NA	NA	NA	NA	NA	NA	Validation	NA
214	Vumc-HD-230	AC	nonCancer	VUMC	<12h	52	F	F	0	NA	NA	NA	NA	NA	NA	Validation	NA
215	Vumc-HD-229	AC	nonCancer	VUMC	<12h	51	F	Y	0	NA	NA	NA	NA	NA	NA	Validation	NA
216	Vumc-HD-224	AC	nonCancer	VUMC	<12h	59	F	N	0	NA	NA	NA	NA	NA	NA	Validation	NA
217	Vumc-HD-233	AC	nonCancer	VUMC	<12h	55	F	N	0	NA	NA	NA	NA	NA	NA	Validation	NA
218	Vumc-HD-256	AC	nonCancer	VUMC	<12h	60	M	N	0	NA	NA	NA	NA	NA	NA	Validation	NA
219	Vumc-HD-280	AC	nonCancer	VUMC	<12h	50	F	N	0	NA	NA	NA	NA	NA	NA	Validation	NA
220	Vumc-HD-238	AC	nonCancer	VUMC	<12h	51	F	Y	0	NA	NA	NA	NA	NA	NA	Validation	NA
221	Vumc-HD-199	AC	nonCancer	VUMC	<12h	62	F	N	0	NA	NA	NA	NA	NA	NA	Evaluation	NA
222	Vumc-HD-217	AC	nonCancer	VUMC	<12h	52	F	N	0	NA	NA	NA	NA	NA	NA	Evaluation	NA
223	Vumc-HD-246	AC	nonCancer	VUMC	<12h	48	M	N	0	NA	NA	NA	NA	NA	NA	Validation	NA
224	Vumc-HD-245	AC	nonCancer	VUMC	<12h	52	M	N	0	NA	NA	NA	NA	NA	NA	Validation	NA
225	Vumc-HC-0002	AC	nonCancer	VUMC	<12h	72	M	N	0	NA	NA	NA	NA	NA	NA	Training	NA
226	Vumc-HC-0375	AC	nonCancer	VUMC	<12h	65	M	N	0	NA	NA	NA	NA	NA	NA	Validation	NA
227	Vumc-HC-0388	AC	nonCancer	VUMC	<12h	60	F	N	0	NA	NA	NA	NA	NA	NA	Evaluation	NA
228	Vumc-HC-0396	AC	nonCancer	VUMC	<12h	63	F	N	0	NA	NA	NA	NA	NA	NA	Validation	NA
229	Vumc-HC-0403	AC	nonCancer	VUMC	<12h	70	F	F	0	NA	NA	NA	NA	NA	NA	Validation	NA
230	Vumc-HC-0405	AC	nonCancer	VUMC	<12h	62	F	N	0	NA	NA	NA	NA	NA	NA	Validation	NA
231	Vumc-HC-0406	AC	nonCancer	VUMC	<12h	62	F	F	0	NA	NA	NA	NA	NA	NA	Validation	NA
232	Vumc-HC-0411	AC	nonCancer	VUMC	<12h	62	F	F	0	NA	NA	NA	NA	NA	NA	Validation	NA
233	Vumc-HC-0412	AC	nonCancer	VUMC	<12h	60	F	N	0	NA	NA	NA	NA	NA	NA	Validation	NA
234	Vumc-HC-0414	AC	nonCancer	VUMC	<12h	60	F	F	0	NA	NA	NA	NA	NA	NA	Validation	NA
235	Vumc-HC-0009	AC	nonCancer	VUMC	<12h	61	F	N	0	NA	NA	NA	NA	NA	NA	Validation	NA
236	Vumc-HC-0017	AC	nonCancer	VUMC	<12h	61	F	F	0	NA	NA	NA	NA	NA	NA	Validation	NA
237	Vumc-HC-0171	AC	nonCancer	VUMC	<12h	67	M	N	0	NA	NA	NA	NA	NA	NA	Validation	NA
238	VUMC-HC-0033	AC	nonCancer	VUMC	<12h	61	M	N	0	NA	NA	NA	NA	NA	NA	Validation	NA
239	VUMC-HC-0095	AC	nonCancer	VUMC	<12h	63	F	F	0	NA	NA	NA	NA	NA	NA	Validation	NA
240	VUMC-HC-0139	AC	nonCancer	VUMC	<12h	67	M	Y	0	NA	NA	NA	NA	NA	NA	Validation	NA
241	VUMC-HC-0146	AC	nonCancer	VUMC	<12h	63	M	F	0	NA	NA	NA	NA	NA	NA	Validation	NA
242	VUMC-HC-0296	AC	nonCancer	VUMC	<12h	61	M	Y	0	NA	NA	NA	NA	NA	NA	Validation	NA
243	VUMC-HC-0302	AC	nonCancer	VUMC	<12h	60	F	N	0	NA	NA	NA	NA	NA	NA	Validation	NA
244	VUMC-HC-0053	AC	nonCancer	VUMC	<12h	63	F	F	0	NA	NA	NA	NA	NA	NA	Validation	NA
245	VUMC-HC-0056	AC	nonCancer	VUMC	<12h	64	F	F	0	NA	NA	NA	NA	NA	NA	Validation	NA
246	VUMC-HC-0385	AC	nonCancer	VUMC	<12h	64	M	F	0	NA	NA	NA	NA	NA	NA	Evaluation	NA
247	VUMC-HC-0418	AC	nonCancer	VUMC	<12h	60	M	N	0	NA	NA	NA	NA	NA	NA	Validation	NA
248	VUMC-HC442-HD	AC	nonCancer	VUMC	<12h	78	F	F	0	NA	NA	NA	NA	NA	NA	Validation	NA
249	VUMC-HC439-HD	AC	nonCancer	VUMC	<12h	57	M	N	0	NA	NA	NA	NA	NA	NA	Validation	NA
250	VUMC-HC434-HD	AC	nonCancer	VUMC	<12h	72	M	N	0	NA	NA	NA	NA	NA	NA	Validation	NA
251	VUMC-HC438-HD	AC	nonCancer	VUMC	<12h	63	M	N	0	NA	NA	NA	NA	NA	NA	Validation	NA
252	VUMC-HC425-HD	AC	nonCancer	VUMC	<12h	63	F	N	0	NA	NA	NA	NA	NA	NA	Validation	NA
253	VUMC-HC426-HD	AC	nonCancer	VUMC	<12h	69	M	F	0	NA	NA	NA	NA	NA	NA	Validation	NA
254	VUMC-HC428-HD	AC	nonCancer	VUMC	<12h	67	F	N	0	NA	NA	NA	NA	NA	NA	Validation	NA
255	VUMC-HC441-HD	AC	nonCancer	VUMC	<12h	73	M	N	0	NA	NA	NA	NA	NA	NA	Validation	NA
256	VUMC-HC440-HD	AC	nonCancer	VUMC	<12h	52	F	N	0	NA	NA	NA	NA	NA	NA	Validation	NA
257	VUMC-HC423-HD	AC	nonCancer	VUMC	<12h	58	F	F	0	NA	NA	NA	NA	NA	NA	Validation	NA
258	HC0102	AC	nonCancer	MGH	>24h	NA	F	NA	0	NA	NA	NA	NA	NA	NA	Evaluation	NA
259	HC0103	AC	nonCancer	MGH	>24h	NA	F	NA	0	NA	NA	NA	NA	NA	NA	Training	NA
260	HC0082	AC	nonCancer	MGH	>24h	NA	F	NA	0	NA	NA	NA	NA	NA	NA	Validation	NA
261	HC0144	AC	nonCancer	MGH	>24h	NA	F	NA	0	NA	NA	NA	NA	NA	NA	Training	NA
262	HC0146	AC	nonCancer	MGH	>24h	NA	M	NA	0	NA	NA	NA	NA	NA	NA	Evaluation	NA
263	HC0096	AC	nonCancer	MGH	>24h	NA	F	NA	0	NA	NA	NA	NA	NA	NA	Validation	NA
264	HC0125	AC	nonCancer	MGH	>24h	NA	F	NA	0	NA	NA	NA	NA	NA	NA	Validation	NA
265	HC0069	AC	nonCancer	MGH	>24h	NA	F	NA	0	NA	NA	NA	NA	NA	NA	Validation	NA
266	HC0139	AC	nonCancer	MGH	>24h	NA	M	NA	0	NA	NA	NA	NA	NA	NA	Evaluation	NA
267	HC0166	AC	nonCancer	MGH	>24h	NA	F	NA	0	NA	NA	NA	NA	NA	NA	Validation	NA
268	HC0171	AC	nonCancer	MGH	>24h	NA	M	NA	0	NA	NA	NA	NA	NA	NA	Training	NA
269	HC0172	AC	nonCancer	MGH	>24h	NA	F	NA	0	NA	NA	NA	NA	NA	NA	Validation	NA
270	HC0053	AC	nonCancer	MGH	>24h	NA	F	NA	0	NA	NA	NA	NA	NA	NA	Validation	NA
271	HC0054	AC	nonCancer	MGH	>24h	NA	M	NA	0	NA	NA	NA	NA	NA	NA	Training	NA
272	HC0118	AC	nonCancer	MGH	>24h	NA	F	NA	0	NA	NA	NA	NA	NA	NA	Validation	NA
273	HC0129	AC	nonCancer	MGH	>24h	NA	F	NA	0	NA	NA	NA	NA	NA	NA	Evaluation	NA
274	HC0140	AC	nonCancer	MGH	>24h	NA	F	NA	0	NA	NA	NA	NA	NA	NA	Validation	NA
275	HC0143	AC	nonCancer	MGH	>24h	NA	M	NA	0	NA	NA	NA	NA	NA	NA	Training	NA
276	HC0095	AC	nonCancer	MGH	>24h	NA	F	NA	0	NA	NA	NA	NA	NA	NA	Training	NA
277	HC0097	AC	nonCancer	MGH	>24h	NA	F	NA	0	NA	NA	NA	NA	NA	NA	Validation	NA
278	HC0056	AC	nonCancer	MGH	>24h	NA	F	NA	0	NA	NA	NA	NA	NA	NA	Training	NA
279	HC0068	AC	nonCancer	MGH	>24h	NA	M	NA	0	NA	NA	NA	NA	NA	NA	Training	NA
280	HC0049	AC	nonCancer	MGH	>24h	NA	M	NA	0	NA	NA	NA	NA	NA	NA	Validation	NA
281	HC0131	AC	nonCancer	MGH	>24h	NA	F	NA	0	NA	NA	NA	NA	NA	NA	Evaluation	NA
282	HC0083	AC	nonCancer	MGH	>24h	NA	F	NA	0	NA	NA	NA	NA	NA	NA	Evaluation	NA
283	HC0094	AC	nonCancer	MGH	>24h	NA	F	NA	0	NA	NA	NA	NA	NA	NA	Validation	NA
284	HC0151	AC	nonCancer	MGH	>24h	NA	F	NA	0	NA	NA	NA	NA	NA	NA	Validation	NA
285	HC0161	AC	nonCancer	MGH	>24h	NA	F	NA	0	NA	NA	NA	NA	NA	NA	Validation	NA
286	HC0175	AC	nonCancer	MGH	>24h	NA	M	NA	0	NA	NA	NA	NA	NA	NA	Validation	NA
287	Vienna-CRC-Vien-21	AC	nonCancer	VIENNA	<12h	30	F	NA	0	NA	NA	NA	NA	NA	NA	Validation	NA
288	Vienna-CRC-Vien-23	AC	nonCancer	VIENNA	<12h	29	F	NA	0	NA	NA	NA	NA	NA	NA	Validation	NA
289	Vienna-CRC-Vien-1	AC	nonCancer	VIENNA	<12h	36	F	NA	0	NA	NA	NA	NA	NA	NA	Validation	NA
290	Vienna-CRC-Vien-2	AC	nonCancer	VIENNA	<12h	27	M	NA	0	NA	NA	NA	NA	NA	NA	Validation	NA
291	Vienna-CRC-Vien-4	AC	nonCancer	VIENNA	<12h	33	F	NA	0	NA	NA	NA	NA	NA	NA	Validation	NA
292	NKI-107-005287-HD	AC	nonCancer	NKI	<12h	55	F	NA	0	NA	NA	NA	NA	NA	NA	Training	NA
293	NKI-107-005289-HD	AC	nonCancer	NKI	<12h	71	F	NA	0	NA	NA	NA	NA	NA	NA	Validation	NA
294	NKI-107-005292-HD	AC	nonCancer	NKI	<12h	34	F	NA	0	NA	NA	NA	NA	NA	NA	Validation	NA
295	NKI-107-005295-HD	AC	nonCancer	NKI	<12h	60	F	NA	0	NA	NA	NA	NA	NA	NA	Validation	NA
296	NKI-107-005304-HD	AC	nonCancer	NKI	<12h	59	F	NA	0	NA	NA	NA	NA	NA	NA	Evaluation	NA
297	NKI-107-005309-HD	AC	nonCancer	NKI	<12h	64	F	NA	0	NA	NA	NA	NA	NA	NA	Validation	NA
298	NKI-107-005310-HD	AC	nonCancer	NKI	<12h	50	F	NA	0	NA	NA	NA	NA	NA	NA	Validation	NA
299	NKI-107-005311-HD	AC	nonCancer	NKI	<12h	64	F	NA	0	NA	NA	NA	NA	NA	NA	Validation	NA
300	NKI-107-005313-HD	AC	nonCancer	NKI	<12h	66	F	NA	0	NA	NA	NA	NA	NA	NA	Validation	NA
301	NKI-107-005314-HD	AC	nonCancer	NKI	<12h	51	F	NA	0	NA	NA	NA	NA	NA	NA	Validation	NA
302	NKI-107-005315-HD	AC	nonCancer	NKI	<12h	55	F	NA	0	NA	NA	NA	NA	NA	NA	Validation	NA
303	NKI-107-005354-HD	AC	nonCancer	NKI	<12h	51	F	NA	0	NA	NA	NA	NA	NA	NA	Validation	NA
304	NKI-107-005356-HD	AC	nonCancer	NKI	<12h	69	F	NA	0	NA	NA	NA	NA	NA	NA	Validation	NA
305	NKI-107-005364-HD	AC	nonCancer	NKI	<12h	36	F	NA	0	NA	NA	NA	NA	NA	NA	Validation	NA
306	NKI-107-005370-HD	AC	nonCancer	NKI	<12h	64	F	NA	0	NA	NA	NA	NA	NA	NA	Validation	NA
307	NKI-107-005371-HD	AC	nonCancer	NKI	<12h	52	F	NA	0	NA	NA	NA	NA	NA	NA	Validation	NA
308	NKI-107-005379-HD	AC	nonCancer	NKI	<12h	54	F	NA	0	NA	NA	NA	NA	NA	NA	Validation	NA
309	NKI-107-005384-HD	AC	nonCancer	NKI	<12h	72	F	NA	0	NA	NA	NA	NA	NA	NA	Validation	NA
310	NKI-107-005385-HD	AC	nonCancer	NKI	<12h	39	F	NA	0	NA	NA	NA	NA	NA	NA	Validation	NA
311	NKI-107-005386-HD	AC	nonCancer	NKI	<12h	65	F	NA	0	NA	NA	NA	NA	NA	NA	Validation	NA
312	NKI-107-005389-HD	AC	nonCancer	NKI	<12h	65	F	NA	0	NA	NA	NA	NA	NA	NA	Validation	NA
313	NKI-107-005397-HD	AC	nonCancer	NKI	<12h	58	F	NA	0	NA	NA	NA	NA	NA	NA	Validation	NA
314	NKI-107-005400-HD	AC	nonCancer	NKI	<12h	42	F	NA	0	NA	NA	NA	NA	NA	NA	Validation	NA
315	NKI-107-005402-HD	AC	nonCancer	NKI	<12h	25	F	NA	0	NA	NA	NA	NA	NA	NA	Validation	NA
316	NKI-107-005404-HD	AC	nonCancer	NKI	<12h	66	F	NA	0	NA	NA	NA	NA	NA	NA	Validation	NA
317	NKI-107-005414-HD	AC	nonCancer	NKI	<12h	50	F	NA	0	NA	NA	NA	NA	NA	NA	Validation	NA
318	NKI-107-005415-HD	AC	nonCancer	NKI	<12h	57	F	NA	0	NA	NA	NA	NA	NA	NA	Validation	NA
319	NKI-107-005417-HD	AC	nonCancer	NKI	<12h	56	F	NA	0	NA	NA	NA	NA	NA	NA	Validation	NA
320	NKI-107-005433-HD	AC	nonCancer	NKI	<12h	52	F	NA	0	NA	NA	NA	NA	NA	NA	Validation	NA
321	NKI-107-005436-HD	AC	nonCancer	NKI	<12h	47	F	NA	0	NA	NA	NA	NA	NA	NA	Validation	NA
322	NKI-107-005437-HD	AC	nonCancer	NKI	<12h	21	F	NA	0	NA	NA	NA	NA	NA	NA	Validation	NA
323	NKI-107-005440-HD	AC	nonCancer	NKI	<12h	21	F	NA	0	NA	NA	NA	NA	NA	NA	Validation	NA
324	NKI-107-005448-HD	AC	nonCancer	NKI	<12h	42	F	NA	0	NA	NA	NA	NA	NA	NA	Validation	NA
325	NKI-107-005450-HD	AC	nonCancer	NKI	<12h	67	F	NA	0	NA	NA	NA	NA	NA	NA	Validation	NA
326	NKI-107-005455-HD	AC	nonCancer	NKI	<12h	37	F	NA	0	NA	NA	NA	NA	NA	NA	Validation	NA
327	NKI-107-005456-HD	AC	nonCancer	NKI	<12h	64	F	NA	0	NA	NA	NA	NA	NA	NA	Validation	NA
328	NKI-107-005461-HD	AC	nonCancer	NKI	<12h	21	F	NA	0	NA	NA	NA	NA	NA	NA	Validation	NA
329	NKI-107-005462-HD	AC	nonCancer	NKI	<12h	24	F	NA	0	NA	NA	NA	NA	NA	NA	Validation	NA
330	NKI-107-005472-HD	AC	nonCancer	NKI	<12h	64	F	NA	0	NA	NA	NA	NA	NA	NA	Validation	NA
331	NKI-107-005484-HD	AC	nonCancer	NKI	<12h	70	F	NA	0	NA	NA	NA	NA	NA	NA	Validation	NA
332	NKI-107-005495-HD	AC	nonCancer	NKI	<12h	61	F	NA	0	NA	NA	NA	NA	NA	NA	Validation	NA
333	NKI-107-005497-HD	AC	nonCancer	NKI	<12h	68	F	NA	0	NA	NA	NA	NA	NA	NA	Validation	NA
334	NKI-107-005500-HD	AC	nonCancer	NKI	<12h	74	F	NA	0	NA	NA	NA	NA	NA	NA	Validation	NA
335	TR3423-HD-NKI	AC	nonCancer	NKI	<12h	34	F	NA	0	NA	NA	NA	NA	NA	NA	Validation	NA
336	TR3428-HD-NKI	AC	nonCancer	NKI	<12h	74	F	NA	0	NA	NA	NA	NA	NA	NA	Validation	NA
337	TR3430-HD-NKI	AC	nonCancer	NKI	<12h	42	F	NA	0	NA	NA	NA	NA	NA	NA	Validation	NA
338	TR3432-HD-NKI	AC	nonCancer	NKI	<12h	70	F	NA	0	NA	NA	NA	NA	NA	NA	Validation	NA
339	TR3429-HD-NKI	AC	nonCancer	NKI	<12h	26	F	NA	0	NA	NA	NA	NA	NA	NA	Validation	NA
340	TR3431-HD-NKI	AC	nonCancer	NKI	<12h	67	F	NA	0	NA	NA	NA	NA	NA	NA	Validation	NA
341	TR3498-HD-NKI	AC	nonCancer	NKI	<12h	64	F	NA	0	NA	NA	NA	NA	NA	NA	Validation	NA
342	TR3294-HD-NKI	AC	nonCancer	NKI	<12h	64	F	NA	0	NA	NA	NA	NA	NA	NA	Validation	NA
343	TR3295-HD-NKI	AC	nonCancer	NKI	<12h	58	F	NA	0	NA	NA	NA	NA	NA	NA	Validation	NA
344	TR3297-HD-NKI	AC	nonCancer	NKI	<12h	43	F	NA	0	NA	NA	NA	NA	NA	NA	Validation	NA
345	TR3299-HD-NKI	AC	nonCancer	NKI	<12h	46	F	NA	0	NA	NA	NA	NA	NA	NA	Validation	NA
346	TR3499-HD-NKI	AC	nonCancer	NKI	<12h	59	F	NA	0	NA	NA	NA	NA	NA	NA	Validation	NA
347	TR3298-HD-NKI	AC	nonCancer	NKI	<12h	46	F	NA	0	NA	NA	NA	NA	NA	NA	Validation	NA
348	TR3481-HD-NKI	AC	nonCancer	NKI	<12h	61	F	NA	0	NA	NA	NA	NA	NA	NA	Validation	NA
349	TR3300-HD-NKI	AC	nonCancer	NKI	<12h	21	F	NA	0	NA	NA	NA	NA	NA	NA	Validation	NA
350	TR3477-HD-NKI	AC	nonCancer	NKI	<12h	40	F	NA	0	NA	NA	NA	NA	NA	NA	Validation	NA
351	TR3296-HD-NKI	AC	nonCancer	NKI	<12h	76	F	NA	0	NA	NA	NA	NA	NA	NA	Validation	NA
352	TR4039-HD-NKI	AC	nonCancer	NKI	<12h	26	F	NA	0	NA	NA	NA	NA	NA	NA	Validation	NA
353	TR4040-HD-NKI	AC	nonCancer	NKI	<12h	57	F	NA	0	NA	NA	NA	NA	NA	NA	Validation	NA
354	Vumc-MS-001	multipleSclerose	nonCancer	VUMC	<12h	39	F	NA	0	NA	NA	NA	Evaluation	NA	Evaluation	NA	NA
355	Vumc-MS-002	multipleSclerose	nonCancer	VUMC	<12h	57	M	NA	0	NA	NA	NA	Evaluation	NA	Evaluation	NA	NA
356	Vumc-MS-003	multipleSclerose	nonCancer	VUMC	<12h	62	M	NA	0	NA	NA	NA	Evaluation	NA	Evaluation	NA	NA
357	Vumc-MS-004	multipleSclerose	nonCancer	VUMC	<12h	61	F	NA	0	NA	NA	NA	Evaluation	NA	Evaluation	NA	NA
358	Vumc-MS-005	multipleSclerose	nonCancer	VUMC	<12h	43	F	NA	0	NA	NA	NA	Training	NA	Training	NA	NA
359	Vumc-MS-007	multipleSclerose	nonCancer	VUMC	<12h	39	M	NA	0	NA	NA	NA	Validation	NA	Validation	NA	NA
360	Vumc-MS-008	multipleSclerose	nonCancer	VUMC	<12h	40	F	NA	0	NA	NA	NA	Training	NA	Training	NA	NA
361	Vumc-MS-009	multipleSclerose	nonCancer	VUMC	<12h	47	F	NA	0	NA	NA	NA	Validation	NA	Validation	NA	NA
362	Vumc-MS-010	multipleSclerose	nonCancer	VUMC	<12h	49	F	NA	0	NA	NA	NA	Validation	NA	Validation	NA	NA
363	Vumc-MS-011	multipleSclerose	nonCancer	VUMC	<12h	46	F	NA	0	NA	NA	NA	Training	NA	Training	NA	NA
364	Vumc-MS-013	multipleSclerose	nonCancer	VUMC	<12h	44	F	NA	0	NA	NA	NA	Validation	NA	Validation	NA	NA
365	Vumc-MS-014	multipleSclerose	nonCancer	VUMC	<12h	37	M	NA	0	NA	NA	NA	Validation	NA	Validation	NA	NA
366	Vumc-MS-015	multipleSclerose	nonCancer	VUMC	<12h	46	F	NA	0	NA	NA	NA	Validation	NA	Validation	NA	NA
367	Vumc-MS-012	multipleSclerose	nonCancer	VUMC	<12h	40	F	NA	0	NA	NA	NA	Evaluation	NA	Evaluation	NA	NA
368	Vumc-MS-016	multipleSclerose	nonCancer	VUMC	<12h	39	F	NA	0	NA	NA	NA	Training	NA	Training	NA	NA
369	Vumc-MS-017	multipleSclerose	nonCancer	VUMC	<12h	43	F	NA	0	NA	NA	NA	Validation	NA	Validation	NA	NA
370	Vumc-MS-018	multipleSclerose	nonCancer	VUMC	<12h	42	F	NA	0	NA	NA	NA	Validation	NA	Validation	NA	NA
371	Vumc-MS-019	multipleSclerose	nonCancer	VUMC	<12h	51	F	NA	0	NA	NA	NA	Validation	NA	Validation	NA	NA
372	Vumc-MS-025	multipleSclerose	nonCancer	VUMC	<12h	34	M	NA	0	NA	NA	NA	Validation	NA	Validation	NA	NA
373	Vumc-MS-042	multipleSclerose	nonCancer	VUMC	<12h	41	F	NA	0	NA	NA	NA	Validation	NA	Validation	NA	NA
374	Vumc-MS-023	multipleSclerose	nonCancer	VUMC	<12h	42	F	NA	0	NA	NA	NA	Validation	NA	Validation	NA	NA
375	Vumc-MS-039	multipleSclerose	nonCancer	VUMC	<12h	47	M	NA	0	NA	NA	NA	Evaluation	NA	Evaluation	NA	NA
376	Vumc-MS-040	multipleSclerose	nonCancer	VUMC	<12h	35	M	NA	0	NA	NA	NA	Validation	NA	Validation	NA	NA
377	Vumc-MS-030	multipleSclerose	nonCancer	VUMC	<12h	68	M	NA	0	NA	NA	NA	Training	NA	Training	NA	NA
378	Vumc-MS-032	multipleSclerose	nonCancer	VUMC	<12h	41	F	NA	0	NA	NA	NA	Validation	NA	Validation	NA	NA
379	Vumc-MS-021	multipleSclerose	nonCancer	VUMC	<12h	48	F	NA	0	NA	NA	NA	Validation	NA	Validation	NA	NA
380	Vumc-MS-020	multipleSclerose	nonCancer	VUMC	<12h	43	F	NA	0	NA	NA	NA	Validation	NA	Validation	NA	NA
381	Vumc-MS-022	multipleSclerose	nonCancer	VUMC	<12h	45	F	NA	0	NA	NA	NA	Evaluation	NA	Evaluation	NA	NA
382	Vumc-MS-024	multipleSclerose	nonCancer	VUMC	<12h	42	F	NA	0	NA	NA	NA	Validation	NA	Validation	NA	NA
383	Vumc-MS-037	multipleSclerose	nonCancer	VUMC	<12h	42	M	NA	0	NA	NA	NA	Validation	NA	Validation	NA	NA
384	Vumc-MS-027	multipleSclerose	nonCancer	VUMC	<12h	35	F	NA	0	NA	NA	NA	Training	NA	Training	NA	NA
385	Vumc-MS-029	multipleSclerose	nonCancer	VUMC	<12h	54	F	NA	0	NA	NA	NA	Evaluation	NA	Evaluation	NA	NA
386	Vumc-MS-044	multipleSclerose	nonCancer	VUMC	<12h	39	F	NA	0	NA	NA	NA	Validation	NA	Validation	NA	NA
387	Vumc-MS-031	multipleSclerose	nonCancer	VUMC	<12h	56	F	NA	0	NA	NA	NA	Training	NA	Training	NA	NA
388	Vumc-MS-034	multipleSclerose	nonCancer	VUMC	<12h	59	F	NA	0	NA	NA	NA	Training	NA	Training	NA	NA
389	Vumc-MS-038	multipleSclerose	nonCancer	VUMC	<12h	61	F	NA	0	NA	NA	NA	Evaluation	NA	Evaluation	NA	NA
390	Vumc-MS-041	multipleSclerose	nonCancer	VUMC	<12h	53	F	NA	0	NA	NA	NA	Training	NA	Training	NA	NA
391	Vumc-MS-043	multipleSclerose	nonCancer	VUMC	<12h	49	M	NA	0	NA	NA	NA	Validation	NA	Validation	NA	NA
392	Vumc-MS-045	multipleSclerose	nonCancer	VUMC	<12h	44	M	NA	0	NA	NA	NA	Evaluation	NA	Evaluation	NA	NA
393	Vumc-MS-036	multipleSclerose	nonCancer	VUMC	<12h	48	F	NA	0	NA	NA	NA	Evaluation	NA	Evaluation	NA	NA
394	Vumc-MS-048	multipleSclerose	nonCancer	VUMC	<12h	42	F	NA	0	NA	NA	NA	Training	NA	Training	NA	NA
395	Vumc-MS-026	multipleSclerose	nonCancer	VUMC	<12h	51	F	NA	0	NA	NA	NA	Evaluation	NA	Evaluation	NA	NA
396	Vumc-MS-049	multipleSclerose	nonCancer	VUMC	<12h	30	F	NA	0	NA	NA	NA	Training	NA	Training	NA	NA
397	Vumc-MS-035	multipleSclerose	nonCancer	VUMC	<12h	49	M	NA	0	NA	NA	NA	Training	NA	Training	NA	NA
398	Vumc-MS-033	multipleSclerose	nonCancer	VUMC	<12h	61	M	NA	0	NA	NA	NA	Training	NA	Training	NA	NA
399	Vumc-MS-062	multipleSclerose	nonCancer	VUMC	<12h	42	F	NA	0	NA	NA	NA	Evaluation	NA	Evaluation	NA	NA
400	Vumc-MS-055	multipleSclerose	nonCancer	VUMC	<12h	47	F	NA	0	NA	NA	NA	Evaluation	NA	Evaluation	NA	NA
401	Vumc-MS-050	multipleSclerose	nonCancer	VUMC	<12h	53	M	NA	0	NA	NA	NA	Training	NA	Training	NA	NA
402	Vumc-MS-056	multipleSclerose	nonCancer	VUMC	<12h	52	F	NA	0	NA	NA	NA	Training	NA	Training	NA	NA
403	Vumc-MS-057	multipleSclerose	nonCancer	VUMC	<12h	68	M	NA	0	NA	NA	NA	Training	NA	Training	NA	NA
404	Vumc-MS-059	multipleSclerose	nonCancer	VUMC	<12h	30	M	NA	0	NA	NA	NA	Evaluation	NA	Evaluation	NA	NA
405	Vumc-MS-058	multipleSclerose	nonCancer	VUMC	<12h	52	M	NA	0	NA	NA	NA	Training	NA	Training	NA	NA
406	Vumc-MS-054	multipleSclerose	nonCancer	VUMC	<12h	45	F	NA	0	NA	NA	NA	Validation	NA	Validation	NA	NA
407	Vumc-MS-053	multipleSclerose	nonCancer	VUMC	<12h	64	F	NA	0	NA	NA	NA	Training	NA	Training	NA	NA
408	Vumc-MS-051	multipleSclerose	nonCancer	VUMC	<12h	32	F	NA	0	NA	NA	NA	Validation	NA	Validation	NA	NA
409	Vumc-MS-061	multipleSclerose	nonCancer	VUMC	<12h	52	F	NA	0	NA	NA	NA	Training	NA	Training	NA	NA
410	Vumc-MS-052	multipleSclerose	nonCancer	VUMC	<12h	49	F	NA	0	NA	NA	NA	Evaluation	NA	Evaluation	NA	NA
411	Vumc-MS-028	multipleSclerose	nonCancer	VUMC	<12h	52	F	NA	0	NA	NA	NA	Training	NA	Training	NA	NA
412	Vumc-MS-302	multipleSclerose	nonCancer	VUMC	<12h	36	F	NA	0	NA	NA	NA	Training	NA	Training	NA	NA
413	Vumc-MS-064	multipleSclerose	nonCancer	VUMC	<12h	36	F	NA	0	NA	NA	NA	Validation	NA	Validation	NA	NA
414	Vumc-MS-065	multipleSclerose	nonCancer	VUMC	<12h	60	F	NA	0	NA	NA	NA	Evaluation	NA	Evaluation	NA	NA
415	Vumc-MS-063	multipleSclerose	nonCancer	VUMC	<12h	41	F	NA	0	NA	NA	NA	Validation	NA	Validation	NA	NA
416	Vumc-MS-066	multipleSclerose	nonCancer	VUMC	<12h	46	M	NA	0	NA	NA	NA	Validation	NA	Validation	NA	NA
417	Vumc-MS-067	multipleSclerose	nonCancer	VUMC	<12h	38	F	NA	0	NA	NA	NA	Validation	NA	Validation	NA	NA
418	Vumc-MS-068	multipleSclerose	nonCancer	VUMC	<12h	54	F	NA	0	NA	NA	NA	Evaluation	NA	Evaluation	NA	NA
419	Vumc-MS-069	multipleSclerose	nonCancer	VUMC	<12h	54	M	NA	0	NA	NA	NA	Evaluation	NA	Evaluation	NA	NA
420	Vumc-MS-070	multipleSclerose	nonCancer	VUMC	<12h	33	F	NA	0	NA	NA	NA	Training	NA	Training	NA	NA
421	MS-MGH-15P	multipleSclerose	nonCancer	MGH	>24h	NA	NA	NA	0	NA	NA	NA	Validation	NA	Validation	NA	NA
422	MS-MGH-30P	multipleSclerose	nonCancer	MGH	>24h	NA	NA	NA	0	NA	NA	NA	Evaluation	NA	Evaluation	NA	NA
423	MS-MGH-2P	multipleSclerose	nonCancer	MGH	>24h	NA	NA	NA	0	NA	NA	NA	Validation	NA	Validation	NA	NA
424	MS-MGH-6P	multipleSclerose	nonCancer	MGH	>24h	NA	NA	NA	0	NA	NA	NA	Training	NA	Training	NA	NA
425	MS-MGH-26P	multipleSclerose	nonCancer	MGH	>24h	NA	NA	NA	0	NA	NA	NA	Validation	NA	Validation	NA	NA
426	MS-MGH-19P	multipleSclerose	nonCancer	MGH	>24h	NA	NA	NA	0	NA	NA	NA	Validation	NA	Validation	NA	NA
427	MS-MGH-25P	multipleSclerose	nonCancer	MGH	>24h	NA	NA	NA	0	NA	NA	NA	Validation	NA	Validation	NA	NA
428	MS-MGH-11P	multipleSclerose	nonCancer	MGH	>24h	NA	NA	NA	0	NA	NA	NA	Validation	NA	Validation	NA	NA
429	MS-MGH-4P	multipleSclerose	nonCancer	MGH	>24h	NA	NA	NA	0	NA	NA	NA	Validation	NA	Validation	NA	NA
430	MS-MGH-22P	multipleSclerose	nonCancer	MGH	>24h	NA	NA	NA	0	NA	NA	NA	Evaluation	NA	Evaluation	NA	NA
431	MS-MGH-18P	multipleSclerose	nonCancer	MGH	>24h	NA	NA	NA	0	NA	NA	NA	Evaluation	NA	Evaluation	NA	NA
432	MS-MGH-3P	multipleSclerose	nonCancer	MGH	>24h	NA	NA	NA	0	NA	NA	NA	Training	NA	Training	NA	NA
433	MS-MGH-21P	multipleSclerose	nonCancer	MGH	>24h	NA	NA	NA	0	NA	NA	NA	Validation	NA	Validation	NA	NA
434	MS-MGH-23P	multipleSclerose	nonCancer	MGH	>24h	NA	NA	NA	0	NA	NA	NA	Validation	NA	Validation	NA	NA
435	MS-MGH-24P	multipleSclerose	nonCancer	MGH	>24h	NA	NA	NA	0	NA	NA	NA	Validation	NA	Validation	NA	NA
436	MS-MGH-5P	multipleSclerose	nonCancer	MGH	>24h	NA	NA	NA	0	NA	NA	NA	Evaluation	NA	Evaluation	NA	NA
437	MS-MGH-1P	multipleSclerose	nonCancer	MGH	>24h	NA	NA	NA	0	NA	NA	NA	Training	NA	Training	NA	NA
438	MS-MGH-29P	multipleSclerose	nonCancer	MGH	>24h	NA	NA	NA	0	NA	NA	NA	Validation	NA	Validation	NA	NA
439	MS-MGH-31P	multipleSclerose	nonCancer	MGH	>24h	NA	NA	NA	0	NA	NA	NA	Validation	NA	Validation	NA	NA
440	Vumc-BRMETA-11	BrainMetastases	Cancer	VUMC	<12h	54	F	NA	0	NA	NSCLC	NA	NA	Validation	Validation	NA	NA
441	Vumc-BRMETA-13	BrainMetastases	Cancer	VUMC	<12h	62	F	NA	0	NA	Breast cancer	Lung	NA	Validation	Validation	NA	NA
442	Vumc-BRMETA-12	BrainMetastases	Cancer	VUMC	<12h	46	F	NA	0	NA	Breast cancer	Lung	NA	Evaluation	Evaluation	NA	NA
443	Vumc-BRMETA-5-t0	BrainMetastases	Cancer	VUMC	<12h	73	M	NA	0	NA	Melanoma	Lung, Bladder	NA	Training	Training	NA	NA
444	Vumc-BRMETA-8t0	BrainMetastases	Cancer	VUMC	<12h	68	F	NA	0	NA	NSCLC	NA	NA	Evaluation	Evaluation	NA	NA
445	Vumc-BRMETA-10	BrainMetastases	Cancer	VUMC	<12h	69	M	NA	0	NA	Melanoma	NA	NA	Validation	Validation	NA	NA
446	Vumc-BRMETA-4t0	BrainMetastases	Cancer	VUMC	<12h	51	M	NA	0	NA	NSCLC	NA	NA	Evaluation	Evaluation	NA	NA
447	Vumc-BRMETA-626	BrainMetastases	Cancer	VUMC	<12h	67	M	NA	0	NA	Pancreatic cancer	Adrenal	NA	Training	Training	NA	NA
448	Vumc-Brain-metastasis-VU570	BrainMetastases	Cancer	VUMC	<12h	66	F	NA	0	NA	Esophageal cancer	NA	NA	Training	Training	NA	NA
449	Vumc-Brain-metastasis-BRMETA1t0	BrainMetastases	Cancer	VUMC	<12h	42	F	NA	0	NA	Melanoma	NA	NA	Validation	Validation	NA	NA
450	Vumc-Brain-metastasis-VU589	BrainMetastases	Cancer	VUMC	<12h	52	M	NA	0	NA	NSCLC	NA	NA	Validation	Validation	NA	NA
451	Vumc-Brain-metastasis-BRMETA2t0	BrainMetastases	Cancer	VUMC	<12h	68	F	NA	0	NA	Melanoma	NA	NA	Evaluation	Evaluation	NA	NA
452	Vumc-Brain-metastasis-BRMETA3t0	BrainMetastases	Cancer	VUMC	<12h	56	F	NA	0	NA	Breast cancer	NA	NA	Validation	Validation	NA	NA
453	Vumc-Brain-metastasis-BRMETA9	BrainMetastases	Cancer	VUMC	<12h	59	M	NA	0	NA	NSCLC	NA	NA	Validation	Validation	NA	NA
454	Vumc-BRMETA-14	BrainMetastases	Cancer	VUMC	<12h	65	M	NA	0	NA	NSCLC	NA	NA	Validation	Validation	NA	NA
455	Vumc-BRMETA-VU651	BrainMetastases	Cancer	VUMC	<12h	46	F	NA	0	NA	NSCLC	NA	NA	Evaluation	Evaluation	NA	NA
456	Vumc-BRMETA-VU654	BrainMetastases	Cancer	VUMC	<12h	60	F	NA	0	NA	Breast cancer	NA	NA	Training	Training	NA	NA
457	Vumc-BRMETA-16	BrainMetastases	Cancer	VUMC	<12h	43	F	NA	0	NA	Breast cancer	NA	NA	Evaluation	Evaluation	NA	NA
458	Vumc-BRMETA-18	BrainMetastases	Cancer	VUMC	<12h	47	M	NA	0	NA	Renal cell cancer	Lung, Soft tissue	NA	Validation	Validation	NA	NA
459	Vumc-BRMETA-VU659	BrainMetastases	Cancer	VUMC	<12h	42	M	NA	0	NA	Melanoma	Lung, Liver, Small intestine	NA	Validation	Validation	NA	NA
460	Vumc-BRMETA-VU692	BrainMetastases	Cancer	VUMC	<12h	72	F	NA	0	NA	Breast cancer	NA	NA	Evaluation	Evaluation	NA	NA
461	Vumc-BRMETA-VU694	BrainMetastases	Cancer	VUMC	<12h	68	M	NA	0	NA	Unknown primary	Kidney, adrenal	NA	Training	Training	NA	NA
462	Vumc-BRMETA-15	BrainMetastases	Cancer	VUMC	<12h	65	M	NA	0	NA	Colorectal cancer	NA	NA	Evaluation	Evaluation	NA	NA
463	Vumc-BRMETA-VU687	BrainMetastases	Cancer	VUMC	<12h	68	F	NA	0	NA	NSCLC	NA	NA	Evaluation	Evaluation	NA	NA
464	Vumc-BRMETA-17	BrainMetastases	Cancer	VUMC	<12h	54	M	NA	0	NA	Renal cell cancer	Nasopharynx	NA	Training	Training	NA	NA
465	MGH-MELA-M-48	BrainMetastases	Cancer	MGH	>24h	65	M	NA	0	NA	Melanoma	Lung, Parotis	NA	Validation	Validation	NA	NA
466	MGH-MELA-M-63-2	BrainMetastases	Cancer	MGH	>24h	37	F	NA	1	MGH-MELA-M-63	Melanoma	Lung	NA	Validation	Validation	NA	NA
467	MGH-MELA-M-63	BrainMetastases	Cancer	MGH	>24h	37	F	NA	0	NA	Melanoma	Lung	NA	Training	Training	NA	NA
468	MGH-MELA-M91	BrainMetastases	Cancer	MGH	>24h	54	M	NA	0	NA	Melanoma	Lung	NA	Validation	Validation	NA	NA
469	MGH-MELA-M73	BrainMetastases	Cancer	MGH	>24h	64	M	NA	0	NA	Melanoma	Lung, Bone, Soft tissue	NA	Training	Training	NA	NA
470	MGH-MELA-M76	BrainMetastases	Cancer	MGH	>24h	68	M	NA	0	NA	Melanoma	Lung	NA	Training	Training	NA	NA
471	MGH-MELA-M81	BrainMetastases	Cancer	MGH	>24h	88	M	NA	0	NA	Melanoma	NA	NA	Validation	Validation	NA	NA
472	MGH-MELA-M84	BrainMetastases	Cancer	MGH	>24h	25	M	NA	0	NA	Melanoma	Lung, Soft tissue, Retina	NA	Validation	Validation	NA	NA
473	MGH-MELA-M93	BrainMetastases	Cancer	MGH	>24h	47	F	NA	0	NA	Melanoma	Lung	NA	Validation	Validation	NA	NA
474	MGH-MELA-M95	BrainMetastases	Cancer	MGH	>24h	76	M	NA	0	NA	Melanoma	Lung, Soft tissue	NA	Validation	Validation	NA	NA
475	MGH-NSCLC-L-47	BrainMetastases	Cancer	MGH	>24h	82	F	NA	0	NA	NSCLC	Bone, Liver	NA	Validation	Validation	NA	NA
476	MGH-NSCLC-L-72	BrainMetastases	Cancer	MGH	>24h	74	F	NA	0	NA	NSCLC	Bone	NA	Validation	Validation	NA	NA
477	Vumc-NSCLC-027	BrainMetastases	Cancer	VUMC	<12h	52	M	Y	0	NA	NSCLC	NA	NA	Evaluation	Evaluation	NA	NA
478	Vumc-NSCLC-054	BrainMetastases	Cancer	VUMC	<12h	61	F	Y	0	NA	NSCLC	Bone	NA	Training	Training	NA	NA
479	Vumc-NSCLC-063	BrainMetastases	Cancer	VUMC	<12h	61	F	Y	0	NA	NSCLC	Bone	NA	Training	Training	NA	NA
480	Vumc-NSCLC-081	BrainMetastases	Cancer	VUMC	<12h	43	M	Y	0	NA	NSCLC	Bone	NA	Validation	Validation	NA	NA
481	Vumc-NSCLC-084	BrainMetastases	Cancer	VUMC	<12h	61	F	Y	1	Vumc-NSCLC-063	NSCLC	Bone	NA	Evaluation	Evaluation	NA	NA
482	Vumc-NSCLC-088	BrainMetastases	Cancer	VUMC	<12h	62	M	Y	0	NA	NSCLC	Pleura	NA	Validation	Validation	NA	NA
483	Vumc-NSCLC-129	BrainMetastases	Cancer	VUMC	<12h	59	M	Y	0	NA	NSCLC	Bone, Liver	NA	Validation	Validation	NA	NA
484	Vumc-NSCLC-142	BrainMetastases	Cancer	VUMC	<12h	43	M	N	0	NA	NSCLC	Bone, Liver	NA	Validation	Validation	NA	NA
485	Vumc-NSCLC-143	BrainMetastases	Cancer	VUMC	<12h	62	F	F	0	NA	NSCLC	NA	NA	Training	Training	NA	NA
486	Vumc-NSCLC-144	BrainMetastases	Cancer	VUMC	<12h	43	M	N	1	Vumc-NSCLC-142	NSCLC	Bone, Liver	NA	Validation	Validation	NA	NA
487	Vumc-NSCLC-145	BrainMetastases	Cancer	VUMC	<12h	71	F	F	0	NA	NSCLC	NA	NA	Evaluation	Evaluation	NA	NA
488	Vumc-NSCLC-150	BrainMetastases	Cancer	VUMC	<12h	39	M	N	0	NA	NSCLC	NA	NA	Evaluation	Evaluation	NA	NA
489	Vumc-NSCLC-155	BrainMetastases	Cancer	VUMC	<12h	64	M	F	0	NA	NSCLC	Skin	NA	Validation	Validation	NA	NA
490	Vumc-NSCLC-57	BrainMetastases	Cancer	VUMC	<12h	67	M	NA	0	NA	NSCLC	Kidney, Pleura, Pericardium	NA	Training	Training	NA	NA
491	MGH-NSCLC-L03	BrainMetastases	Cancer	MGH	>24h	69	M	NA	0	NA	NSCLC	NA	NA	Validation	Validation	NA	NA
492	MGH-NSCLC-L07	BrainMetastases	Cancer	MGH	>24h	67	F	NA	0	NA	NSCLC	NA	NA	Validation	Validation	NA	NA
493	MGH-NSCLC-L114	BrainMetastases	Cancer	MGH	>24h	48	F	NA	0	NA	NSCLC	NA	NA	Validation	Validation	NA	NA
494	MGH-NSCLC-L18	BrainMetastases	Cancer	MGH	>24h	55	M	NA	0	NA	NSCLC	Bone	NA	Validation	Validation	NA	NA
495	MGH-NSCLC-L20	BrainMetastases	Cancer	MGH	>24h	68	F	NA	0	NA	NSCLC	NA	NA	Validation	Validation	NA	NA
496	MGH-NSCLC-L36	BrainMetastases	Cancer	MGH	>24h	62	F	NA	0	NA	NSCLC	NA	NA	Validation	Validation	NA	NA
497	MGH-NSCLC-L37	BrainMetastases	Cancer	MGH	>24h	53	F	NA	0	NA	NSCLC	NA	NA	Validation	Validation	NA	NA
498	MGH-NSCLC-L39	BrainMetastases	Cancer	MGH	>24h	60	M	NA	0	NA	NSCLC	Bone, Adrenal	NA	Validation	Validation	NA	NA
499	MGH-NSCLC-L58	BrainMetastases	Cancer	MGH	>24h	68	F	NA	1	MGH-NSCLC-L07	NSCLC	NA	NA	Validation	Validation	NA	NA
500	MGH-NSCLC-L65	BrainMetastases	Cancer	MGH	>24h	78	M	NA	0	NA	NSCLC	Liver	NA	Validation	Validation	NA	NA
501	Vumc-NSCLC-071	BrainMetastases	Cancer	VUMC	<12h	50	F	N	0	NA	NSCLC	Bone	NA	Training	Training	NA	NA
502	Vumc-NSCLC-151	BrainMetastases	Cancer	VUMC	<12h	66	F	NA	0	NA	NSCLC	NA	NA	Training	Training	NA	NA
503	MGH-NSCLC-L41	BrainMetastases	Cancer	MGH	>24h	61	M	NA	0	NA	NSCLC	Bone	NA	Evaluation	Evaluation	NA	NA
504	MGH-NSCLC-L73	BrainMetastases	Cancer	MGH	>24h	70	M	NA	0	NA	NSCLC	Bone, Liver	NA	Validation	Validation	NA	NA
505	MGH-NSCLC-L88	BrainMetastases	Cancer	MGH	>24h	59	M	NA	0	NA	NSCLC	Bone, Liver	NA	Validation	Validation	NA	NA
506	Vumc-NSCLC-VU146	BrainMetastases	Cancer	VUMC	<12h	53	F	F	0	NA	NSCLC	NA	NA	Validation	Validation	NA	NA
507	Vumc-NSCLC-175	BrainMetastases	Cancer	VUMC	<12h	44	M	N	1	Vumc-NSCLC-142	NSCLC	Bone, Liver	NA	Validation	Validation	NA	NA
508	MGH-NSCLC-L122	BrainMetastases	Cancer	MGH	>24h	70	F	NA	1	MGH-NSCLC-L117	NSCLC	Bone	NA	Validation	Validation	NA	NA
509	MGH-NSCLC-L126	BrainMetastases	Cancer	MGH	>24h	55	F	NA	0	NA	NSCLC	NA	NA	Training	Training	NA	NA
510	MGH-NSCLC-L127	BrainMetastases	Cancer	MGH	>24h	74	M	NA	0	NA	NSCLC	Bone	NA	Evaluation	Evaluation	NA	NA
511	Vumc-NSCLC-131	BrainMetastases	Cancer	VUMC	<12h	46	F	F	0	NA	NSCLC	Chestwall	NA	Training	Training	NA	NA
512	Vumc-NSCLC-172	BrainMetastases	Cancer	VUMC	<12h	54	F	F	1	Vumc-NSCLC-VU146	NSCLC	Breast	NA	Validation	Validation	NA	NA
513	Vumc-NSCLC-173	BrainMetastases	Cancer	VUMC	<12h	66	F	NA	1	Vumc-NSCLC-151	NSCLC	NA	NA	Evaluation	Evaluation	NA	NA
514	Vumc-NSCLC-183	BrainMetastases	Cancer	VUMC	<12h	47	F	F	1	Vumc-NSCLC-131	NSCLC	Chestwall	NA	Validation	Validation	NA	NA
515	MGH-NSCLC-L115	BrainMetastases	Cancer	MGH	>24h	50	F	NA	0	NA	NSCLC	Bone	NA	Validation	Validation	NA	NA
516	MGH-NSCLC-L117	BrainMetastases	Cancer	MGH	>24h	70	F	NA	0	NA	NSCLC	Liver	NA	Validation	Validation	NA	NA
517	MGH-NSCLC-L119	BrainMetastases	Cancer	MGH	>24h	68	F	NA	0	NA	NSCLC	Bone	NA	Validation	Validation	NA	NA
518	MGH-NSCLC-L126-2	BrainMetastases	Cancer	MGH	>24h	55	F	NA	0	NA	NSCLC	NA	NA	Validation	Validation	NA	NA
519	MGH-NSCLC-L131	BrainMetastases	Cancer	MGH	>24h	58	F	NA	0	NA	NSCLC	Neck	NA	Validation	Validation	NA	NA
520	MGH-NSCLC-L133	BrainMetastases	Cancer	MGH	>24h	58	F	NA	0	NA	NSCLC	Liver, Soft tissue	NA	Validation	Validation	NA	NA
521	MGH-NSCLC-L158	BrainMetastases	Cancer	MGH	>24h	72	F	NA	0	NA	NSCLC	Soft tissue	NA	Evaluation	Evaluation	NA	NA
522	MGH-NSCLC-L169	BrainMetastases	Cancer	MGH	>24h	67	F	NA	0	NA	NSCLC	Bone, Pleura	NA	Evaluation	Evaluation	NA	NA
523	Vumc-NSCLC-204	BrainMetastases	Cancer	VUMC	<12h	39	M	N	1	Vumc-NSCLC-150	NSCLC	NA	NA	Training	Training	NA	NA
524	Vumc-NSCLC-130	BrainMetastases	Cancer	VUMC	<12h	40	M	N	0	NA	NSCLC	Bone	NA	Validation	Validation	NA	NA
525	Vumc-NSCLC-149	BrainMetastases	Cancer	VUMC	<12h	73	F	N	0	NA	NSCLC	Bone	NA	Evaluation	Evaluation	NA	NA
526	Vumc-NSCLC-161	BrainMetastases	Cancer	VUMC	<12h	65	M	NA	0	NA	NSCLC	Liver	NA	Training	Training	NA	NA
527	Vumc-NSCLC-166	BrainMetastases	Cancer	VUMC	<12h	65	F	F	0	NA	NSCLC	Bone	NA	Validation	Validation	NA	NA
528	Vumc-NSCLC-169	BrainMetastases	Cancer	VUMC	<12h	64	F	N	0	NA	NSCLC	Chestwall	NA	Training	Training	NA	NA
529	Vumc-NSCLC-171	BrainMetastases	Cancer	VUMC	<12h	63	F	F	1	Vumc-NSCLC-143	NSCLC	NA	NA	Validation	Validation	NA	NA
530	Vumc-NSCLC-187	BrainMetastases	Cancer	VUMC	<12h	73	F	N	1	Vumc-NSCLC-149	NSCLC	Bone	NA	Training	Training	NA	NA
531	Vumc-NSCLC-198	BrainMetastases	Cancer	VUMC	<12h	63	F	F	1	Vumc-NSCLC-143	NSCLC	NA	NA	Training	Training	NA	NA
532	Vumc-NSCLC-232	BrainMetastases	Cancer	VUMC	<12h	63	F	F	1	Vumc-NSCLC-143	NSCLC	NA	NA	Validation	Validation	NA	NA
533	Vumc-NSCLC-278	BrainMetastases	Cancer	VUMC	<12h	69	M	NA	0	NA	NSCLC	Bone, Liver	NA	Evaluation	Evaluation	NA	NA
534	NKI-NSCLC-1043	BrainMetastases	Cancer	NKI	<12h	65	F	Y	0	NA	NSCLC	NA	NA	Validation	Validation	NA	NA
535	Vumc-NSCLC-323	BrainMetastases	Cancer	VUMC	<12h	55	M	Y	0	NA	NSCLC	NA	NA	Validation	Validation	NA	NA
536	NKI-NSCLC-1016	BrainMetastases	Cancer	NKI	<12h	53	M	Y	0	NA	NSCLC	NA	NA	Evaluation	Evaluation	NA	NA
537	Vumc-NSCLC-394	BrainMetastases	Cancer	VUMC	<12h	53	M	F	0	NA	NSCLC	Bone, Pleura	NA	Validation	Validation	NA	NA
538	Vumc-NSCLC-513	BrainMetastases	Cancer	VUMC	<12h	53	M	F	1	Vumc-NSCLC-394	NSCLC	Bone, Pleura	NA	Validation	Validation	NA	NA
539	NKI-NSCLC-882	BrainMetastases	Cancer	NKI	<12h	58	M	Y	0	NA	NSCLC	Adrenal	NA	Validation	Validation	NA	NA
540	Vumc-NSCLC-391	BrainMetastases	Cancer	VUMC	<12h	65	M	F	0	NA	NSCLC	Bone	NA	Validation	Validation	NA	NA
541	NKI-NSCLC-1485	BrainMetastases	Cancer	NKI	<12h	60	F	Y	0	NA	NSCLC	Liver, Adrenal	NA	Validation	Validation	NA	NA
542	NKI-NSCLC-1535	BrainMetastases	Cancer	NKI	<12h	38	M	N	0	NA	NSCLC	Adrenal	NA	Validation	Validation	NA	NA
543	Vumc-NSCLC-514	BrainMetastases	Cancer	VUMC	<12h	65	M	NA	1	Vumc-NSCLC-391	NSCLC	Bone	NA	Validation	Validation	NA	NA
544	NKI-NSCLC-1523	BrainMetastases	Cancer	NKI	<12h	56	F	F	0	NA	NSCLC	Bone, Pleura	NA	Training	Training	NA	NA
545	NKI-NSCLC-1665	BrainMetastases	Cancer	NKI	<12h	68	F	F	0	NA	NSCLC	Adrenal	NA	Validation	Validation	NA	NA
546	NKI-NSCLC-1671	BrainMetastases	Cancer	NKI	<12h	55	F	F	0	NA	NSCLC	Bone	NA	Validation	Validation	NA	NA
547	NKI-NSCLC-1946	BrainMetastases	Cancer	NKI	<12h	68	F	F	0	NA	NSCLC	Kidney	NA	Validation	Validation	NA	NA
548	NKI-NSCLC-2006	BrainMetastases	Cancer	NKI	<12h	60	F	F	0	NA	NSCLC	Bone	NA	Evaluation	Evaluation	NA	NA
549	NKI-NSCLC-2153	BrainMetastases	Cancer	NKI	<12h	46	F	N	0	NA	NSCLC	Bone	NA	Validation	Validation	NA	NA
550	NKI-NSCLC-4147	BrainMetastases	Cancer	NKI	<12h	57	M	NA	0	NA	NSCLC	Bone	NA	Training	Training	NA	NA
551	NKI-NSCLC-2785	BrainMetastases	Cancer	NKI	<12h	54	M	NA	0	NA	NSCLC	Bone	NA	Validation	Validation	NA	NA
552	MGH-BrCa-H81	BrainMetastases	Cancer	MGH	>24h	66	F	NA	1	MGH-BrCa-H64	Breast cancer	Bone, Liver	NA	Validation	Validation	NA	NA
553	MGH-BrCa-H114	BrainMetastases	Cancer	MGH	>24h	50	F	NA	0	NA	Breast cancer	Bone, Liver	NA	Validation	Validation	NA	NA
554	MGH-BrCa-H64	BrainMetastases	Cancer	MGH	>24h	66	F	NA	0	NA	Breast cancer	Bone, Liver	NA	Validation	Validation	NA	NA
555	MGH-BrCa-P37	BrainMetastases	Cancer	MGH	>24h	51	F	NA	0	NA	Breast cancer	Bone, Liver	NA	Validation	Validation	NA	NA
556	MGH-BrCa-P10	BrainMetastases	Cancer	MGH	>24h	52	F	NA	0	NA	Breast cancer	Liver	NA	Validation	Validation	NA	NA
557	MGH-BrCa-03	BrainMetastases	Cancer	MGH	>24h	35	F	NA	0	NA	Breast cancer	Bone	NA	Training	Training	NA	NA
558	MGH-BrCa-10	BrainMetastases	Cancer	MGH	>24h	59	F	NA	0	NA	Breast cancer	NA	NA	Evaluation	Evaluation	NA	NA
559	MGH-BrCa-15	BrainMetastases	Cancer	MGH	>24h	58	F	NA	0	NA	Breast cancer	NA	NA	Validation	Validation	NA	NA
560	MGH-BrCa-97	BrainMetastases	Cancer	MGH	>24h	50	F	NA	0	NA	Breast cancer	NA	NA	Validation	Validation	NA	NA
561	MGH-Renal-R19	BrainMetastases	Cancer	MGH	>24h	58	M	NA	1	MGH-Renal-R16	Renal cell cancer	Bone, Lung	NA	Validation	Validation	NA	NA
562	MGH-Renal-R5	BrainMetastases	Cancer	MGH	>24h	58	M	NA	0	NA	Renal cell cancer	Bone, Lung	NA	Validation	Validation	NA	NA
563	MGH-Renal-R15	BrainMetastases	Cancer	MGH	>24h	51	M	NA	0	NA	Renal cell cancer	Bone, Lung	NA	Validation	Validation	NA	NA
564	MGH-Renal-R16	BrainMetastases	Cancer	MGH	>24h	58	M	NA	1	MGH-Renal-R5	Renal cell cancer	Bone, Lung	NA	Validation	Validation	NA	NA
565	MGH-Renal-R40	BrainMetastases	Cancer	MGH	>24h	NA	M	NA	0	NA	Renal cell cancer	Pancreas	NA	Validation	Validation	NA	NA
566	Vumc-GBM-306	GBM	Cancer	VUMC	<12h	46	M	NA	0	NA	NA	NA	Evaluation	Evaluation	Evaluation	Evaluation	NA
567	Vumc-GBM-378	GBM	Cancer	VUMC	<12h	74	M	NA	0	NA	NA	NA	Training	Training	Training	Training	NA
568	Vumc-GBM-402	GBM	Cancer	VUMC	<12h	68	F	NA	0	NA	NA	NA	Evaluation	Evaluation	Evaluation	Evaluation	NA
569	Vumc-GBM-406	GBM	Cancer	VUMC	<12h	68	M	NA	0	NA	NA	NA	Training	Training	Training	Training	NA
570	Vumc-GBM-408	GBM	Cancer	VUMC	<12h	28	M	NA	0	NA	NA	NA	Training	Training	Training	Training	NA
571	Vumc-GBM-417	GBM	Cancer	VUMC	<12h	55	M	NA	0	NA	NA	NA	Validation	Validation	Validation	Validation	NA
572	Vumc-GBM-422	GBM	Cancer	VUMC	<12h	21	M	NA	0	NA	NA	NA	Training	Training	Training	Training	NA
573	Vumc-GBM-436	GBM	Cancer	VUMC	<12h	65	M	NA	0	NA	NA	NA	Validation	Validation	Validation	Validation	NA
574	Vumc-GBM-438	GBM	Cancer	VUMC	<12h	45	M	NA	0	NA	NA	NA	Validation	Validation	Validation	Validation	NA
575	Vumc-GBM-439	GBM	Cancer	VUMC	<12h	56	M	NA	0	NA	NA	NA	Evaluation	Evaluation	Evaluation	Evaluation	NA
576	Vumc-GBM-440	GBM	Cancer	VUMC	<12h	73	F	NA	0	NA	NA	NA	Training	Training	Training	Training	NA
577	Vumc-GBM-443	GBM	Cancer	VUMC	<12h	65	M	NA	0	NA	NA	NA	Training	Training	Training	Training	NA
578	Vumc-GBM-445	GBM	Cancer	VUMC	<12h	59	M	NA	0	NA	NA	NA	Validation	Validation	Validation	Validation	NA
579	Vumc-GBM-454	GBM	Cancer	VUMC	<12h	75	M	NA	0	NA	NA	NA	Training	Training	Training	Training	NA
580	Vumc-GBM-456	GBM	Cancer	VUMC	<12h	56	M	NA	0	NA	NA	NA	Training	Training	Training	Training	NA
581	Vumc-GBM-468	GBM	Cancer	VUMC	<12h	66	M	NA	0	NA	NA	NA	Training	Training	Training	Training	NA
582	Vumc-GBM-471	GBM	Cancer	VUMC	<12h	66	F	NA	0	NA	NA	NA	Evaluation	Evaluation	Evaluation	Evaluation	NA
583	Vumc-GBM-475	GBM	Cancer	VUMC	<12h	79	M	NA	0	NA	NA	NA	Evaluation	Evaluation	Evaluation	Evaluation	NA
584	Vumc-GBM-476	GBM	Cancer	VUMC	<12h	46	F	NA	0	NA	NA	NA	Evaluation	Evaluation	Evaluation	Evaluation	NA
585	Vumc-GBM-480	GBM	Cancer	VUMC	<12h	57	M	NA	0	NA	NA	NA	Validation	Validation	Validation	Validation	NA
586	Vumc-GBM-484	GBM	Cancer	VUMC	<12h	72	M	NA	0	NA	NA	NA	Validation	Validation	Validation	Validation	NA
587	Vumc-GBM-485	GBM	Cancer	VUMC	<12h	60	M	NA	0	NA	NA	NA	Validation	Validation	Validation	Validation	NA
588	Vumc-GBM-486	GBM	Cancer	VUMC	<12h	75	M	NA	0	NA	NA	NA	Training	Training	Training	Training	NA
589	Vumc-GBM-499	GBM	Cancer	VUMC	<12h	66	M	NA	0	NA	NA	NA	Training	Training	Training	Training	NA
590	Vumc-GBM-505	GBM	Cancer	VUMC	<12h	62	M	NA	0	NA	NA	NA	Validation	Validation	Validation	Validation	NA
591	Vumc-GBM-489-t0	GBM	Cancer	VUMC	<12h	38	M	NA	0	NA	NA	NA	Training	Training	Training	Training	NA
592	Vumc-GBM-497t0	GBM	Cancer	VUMC	<12h	61	F	NA	0	NA	NA	NA	Validation	Validation	Validation	Validation	NA
593	Vumc-GBM-493t0-2	GBM	Cancer	VUMC	<12h	56	M	NA	0	NA	NA	NA	Evaluation	Evaluation	Evaluation	Evaluation	NA
594	Vumc-GBM-540t0	GBM	Cancer	VUMC	<12h	67	F	NA	0	NA	NA	NA	Training	Training	Training	Training	NA
595	Vumc-GBM-542t0	GBM	Cancer	VUMC	<12h	28	F	NA	0	NA	NA	NA	Training	Training	Training	Training	NA
596	Vumc-GBM-500t0	GBM	Cancer	VUMC	<12h	71	M	NA	0	NA	NA	NA	Validation	Validation	Validation	Validation	NA
597	Vumc-GBM-506t0	GBM	Cancer	VUMC	<12h	70	F	NA	0	NA	NA	NA	Validation	Validation	Validation	Validation	NA
598	Vumc-GBM-508t0	GBM	Cancer	VUMC	<12h	43	F	NA	0	NA	NA	NA	Evaluation	Evaluation	Evaluation	Evaluation	NA
599	Vumc-GBM-550t0	GBM	Cancer	VUMC	<12h	34	M	NA	0	NA	NA	NA	Training	Training	Training	Training	NA
600	Vumc-GBM-440t1	GBM	Cancer	VUMC	<12h	73	F	NA	1	Vumc-GBM-440	NA	NA	NA	NA	NA	NA	NA
601	Vumc-GBM-518t0	GBM	Cancer	VUMC	<12h	55	M	NA	0	NA	NA	NA	Evaluation	Evaluation	Evaluation	Evaluation	NA
602	Vumc-GBM-477t0.2	GBM	Cancer	VUMC	<12h	63	M	NA	0	NA	NA	NA	Validation	Validation	Validation	Validation	NA
603	Vumc-GBM-517t0	GBM	Cancer	VUMC	<12h	67	M	NA	0	NA	NA	NA	Evaluation	Evaluation	Evaluation	Evaluation	NA
604	Vumc-GBM-491t0-2	GBM	Cancer	VUMC	<12h	68	F	NA	0	NA	NA	NA	Training	Training	Training	Training	NA
605	Vumc-GBM-488t0	GBM	Cancer	VUMC	<12h	45	M	NA	0	NA	NA	NA	Validation	Validation	Validation	Validation	NA
738	VU 666 T3	GBM	Cancer	VUMC	<12h	55	M	NA	1	VU666 T0	NA	NA	NA	NA	NA	NA	Validation
607	Vumc-GBM-504t0	GBM	Cancer	VUMC	<12h	73	M	NA	0	NA	NA	NA	Evaluation	Evaluation	Evaluation	Evaluation	NA
608	Vumc-GBM-429t1	GBM	Cancer	VUMC	<12h	57	F	NA	1	Vumc-GBM-429	NA	NA	NA	NA	NA	NA	NA
746	VU423 T8	GBM	Cancer	VUMC	<12h	45	F	NA	1	Vumc-GBM-follow-up-VU423t0	NA	NA	NA	NA	NA	NA	Verification
747	VU493 T4	GBM	Cancer	VUMC	<12h	55	M	NA	1	Vumc-GBM-493t0-2	NA	NA	NA	NA	NA	NA	Evaluation
782	VU504 T3	GBM	Cancer	VUMC	<12h	73	M	NA	1	Vumc-GBM-504t0	NA	NA	NA	NA	NA	NA	Evaluation
612	Vumc-GBM-follow-up-VU423t0	GBM	Cancer	VUMC	<12h	42	F	NA	0	NA	NA	NA	Training	Training	Training	Training	NA
613	Vumc-GBM-follow-up-VU472t0	GBM	Cancer	VUMC	<12h	50	M	NA	0	NA	NA	NA	Validation	Validation	Validation	Validation	NA
614	Vumc-GBM-follow-up-VU474t0	GBM	Cancer	VUMC	<12h	28	M	NA	0	NA	NA	NA	Evaluation	Evaluation	Evaluation	Evaluation	NA
615	Vumc-GBM-follow-up-VU501t0-2	GBM	Cancer	VUMC	<12h	66	M	NA	0	NA	NA	NA	Evaluation	Evaluation	Evaluation	Evaluation	NA
616	Vumc-GBM-follow-up-VU502t0	GBM	Cancer	VUMC	<12h	46	M	NA	0	NA	NA	NA	Training	Training	Training	Training	NA
617	Vumc-GBM-follow-up-VU523t0	GBM	Cancer	VUMC	<12h	48	M	NA	0	NA	NA	NA	Validation	Validation	Validation	Validation	NA
618	Vumc-GBM-follow-up-VU527t0	GBM	Cancer	VUMC	<12h	67	M	NA	0	NA	NA	NA	Evaluation	Evaluation	Evaluation	Evaluation	NA
619	Vumc-GBM-follow-up-VU535t0	GBM	Cancer	VUMC	<12h	66	M	NA	0	NA	NA	NA	Evaluation	Evaluation	Evaluation	Evaluation	NA
620	Vumc-GBM-follow-up-VU548t0	GBM	Cancer	VUMC	<12h	73	M	NA	0	NA	NA	NA	Evaluation	Evaluation	Evaluation	Evaluation	NA
621	Vumc-GBM-follow-up-VU551t0	GBM	Cancer	VUMC	<12h	51	M	NA	0	NA	NA	NA	Validation	Validation	Validation	Validation	NA
622	Vumc-GBM-follow-up-VU554t0	GBM	Cancer	VUMC	<12h	67	M	NA	0	NA	NA	NA	Evaluation	Evaluation	Evaluation	Evaluation	NA
623	Vumc-GBM-follow-up-VU559t0	GBM	Cancer	VUMC	<12h	53	M	NA	0	NA	NA	NA	Evaluation	Evaluation	Evaluation	Evaluation	NA
624	Vumc-GBM-follow-up-VU438t1	GBM	Cancer	VUMC	<12h	45	M	NA	1	Vumc-GBM-438	NA	NA	NA	NA	NA	NA	NA
783	VU508 T2	GBM	Cancer	VUMC	<12h	43	F	NA	1	Vumc-GBM-508t0	NA	NA	NA	NA	NA	NA	Validation
626	Vumc-GBM-follow-up-VU423t1	GBM	Cancer	VUMC	<12h	42	F	NA	1	Vumc-GBM-follow-up-VU423t0	NA	NA	NA	NA	NA	NA	NA
776	VU508 T3	GBM	Cancer	VUMC	<12h	43	F	NA	1	Vumc-GBM-508t0	NA	NA	NA	NA	NA	NA	Training
785	VU508 T7	GBM	Cancer	VUMC	<12h	44	F	NA	1	Vumc-GBM-508t0	NA	NA	NA	NA	NA	NA	Training
778	VU508 T8	GBM	Cancer	VUMC	<12h	44	F	NA	1	Vumc-GBM-508t0	NA	NA	NA	NA	NA	NA	Evaluation
801	VU518 T6	GBM	Cancer	VUMC	<12h	55	M	NA	1	Vumc-GBM-518t0	NA	NA	NA	NA	NA	NA	Training
779	VU548 T2	GBM	Cancer	VUMC	<12h	74	M	NA	1	Vumc-GBM-follow-up-VU548t0	NA	NA	NA	NA	NA	NA	Evaluation
749	VU548 T4	GBM	Cancer	VUMC	<12h	74	M	NA	1	Vumc-GBM-follow-up-VU548t0	NA	NA	NA	NA	NA	NA	Validation
803	VU550 T10	GBM	Cancer	VUMC	<12h	36	M	NA	1	Vumc-GBM-550t0	NA	NA	NA	NA	NA	NA	Training
765	VU550 T4	GBM	Cancer	VUMC	<12h	35	M	NA	1	Vumc-GBM-550t0	NA	NA	NA	NA	NA	NA	Training
766	VU550 T6	GBM	Cancer	VUMC	<12h	35	M	NA	1	Vumc-GBM-550t0	NA	NA	NA	NA	NA	NA	Training
636	Vumc-GBM-follow-up-VU472t1	GBM	Cancer	VUMC	<12h	51	M	NA	1	Vumc-GBM-follow-up-VU472t0	NA	NA	NA	NA	NA	NA	NA
751	VU550 T7	GBM	Cancer	VUMC	<12h	35	M	NA	1	Vumc-GBM-550t0	NA	NA	NA	NA	NA	NA	Evaluation
767	VU550 T9	GBM	Cancer	VUMC	<12h	35	M	NA	1	Vumc-GBM-550t0	NA	NA	NA	NA	NA	NA	Verification
639	Vumc-GBM-follow-up-VU474t1	GBM	Cancer	VUMC	<12h	28	M	NA	1	Vumc-GBM-follow-up-VU474t0	NA	NA	NA	NA	NA	NA	NA
769	VU551 T3	GBM	Cancer	VUMC	<12h	52	M	NA	1	Vumc-GBM-follow-up-VU551t0	NA	NA	NA	NA	NA	NA	Verification
798	VU578 T2	GBM	Cancer	VUMC	<12h	69	F	NA	1	VU578 T0	NA	NA	NA	NA	NA	NA	Verification
799	VU578 T3	GBM	Cancer	VUMC	<12h	69	F	NA	1	VU578 T0	NA	NA	NA	NA	NA	NA	Evaluation
643	Vumc-GBM-follow-up-VU476t1	GBM	Cancer	VUMC	<12h	46	F	NA	1	Vumc-GBM-476	NA	NA	NA	NA	NA	NA	NA
644	Vumc-GBM-follow-up-VU477t1	GBM	Cancer	VUMC	<12h	62	M	NA	1	Vumc-GBM-477t0	NA	NA	NA	NA	NA	NA	NA
645	Vumc-GBM-follow-up-VU480t1	GBM	Cancer	VUMC	<12h	57	M	NA	1	Vumc-GBM-480	NA	NA	NA	NA	NA	NA	NA
723	VU578 T4	GBM	Cancer	VUMC	<12h	69	F	NA	1	VU578 T0	NA	NA	NA	NA	NA	NA	Evaluation
647	Vumc-GBM-follow-up-VU484t1	GBM	Cancer	VUMC	<12h	73	M	NA	1	Vumc-GBM-484	NA	NA	NA	NA	NA	NA	NA
791	VU578 T5	GBM	Cancer	VUMC	<12h	70	F	NA	1	VU578 T0	NA	NA	NA	NA	NA	NA	Evaluation
792	VU584 T2	GBM	Cancer	VUMC	<12h	67	M	NA	1	VU584 T0	NA	NA	NA	NA	NA	NA	Evaluation
725	VU584 T3	GBM	Cancer	VUMC	<12h	67	M	NA	1	VU584 T0	NA	NA	NA	NA	NA	NA	Evaluation
651	Vumc-GBM-follow-up-VU488t1	GBM	Cancer	VUMC	<12h	44	M	NA	1	Vumc-GBM-488t0	NA	NA	NA	NA	NA	NA	NA
731	VU591 T2	GBM	Cancer	VUMC	<12h	70	M	NA	1	VU591 T0	NA	NA	NA	NA	NA	NA	Validation
780	VU591 T3	GBM	Cancer	VUMC	<12h	70	M	NA	1	VU591 T0	NA	NA	NA	NA	NA	NA	Training
760	VU594 T2	GBM	Cancer	VUMC	<12h	45	M	NA	1	VU594 T0	NA	NA	NA	NA	NA	NA	Evaluation
655	Vumc-GBM-follow-up-VU491t1	GBM	Cancer	VUMC	<12h	68	F	NA	1	Vumc-GBM-491t0	NA	NA	NA	NA	NA	NA	NA
656	Vumc-GBM-follow-up-VU493t1	GBM	Cancer	VUMC	<12h	55	M	NA	1	Vumc-GBM-493t0	NA	NA	NA	NA	NA	NA	NA
761	VU594 T3	GBM	Cancer	VUMC	<12h	45	M	NA	1	VU594 T0	NA	NA	NA	NA	NA	NA	Training
784	VU595 T2	GBM	Cancer	VUMC	<12h	51	F	NA	1	VU595 T0	NA	NA	NA	NA	NA	NA	Evaluation
777	VU595 T3	GBM	Cancer	VUMC	<12h	51	F	NA	1	VU595 T0	NA	NA	NA	NA	NA	NA	Validation
660	Vumc-GBM-follow-up-VU500t1	GBM	Cancer	VUMC	<12h	71	M	NA	1	Vumc-GBM-500t0	NA	NA	NA	NA	NA	NA	NA
661	Vumc-GBM-follow-up-VU501t1	GBM	Cancer	VUMC	<12h	66	M	NA	1	Vumc-GBM-follow-up-VU501t0	NA	NA	NA	NA	NA	NA	NA
786	VU595 T4	GBM	Cancer	VUMC	<12h	52	F	NA	1	VU595 T0	NA	NA	NA	NA	NA	NA	Training
787	VU604 T2	GBM	Cancer	VUMC	<12h	38	F	NA	1	VU604 T0	NA	NA	NA	NA	NA	NA	Evaluation
664	Vumc-GBM-follow-up-VU502t1	GBM	Cancer	VUMC	<12h	28	M	NA	1	Vumc-GBM-follow-up-VU502t0	NA	NA	NA	NA	NA	NA	NA
737	VU604 T3	GBM	Cancer	VUMC	<12h	38	F	NA	1	VU604 T0	NA	NA	NA	NA	NA	NA	Evaluation
666	Vumc-GBM-follow-up-VU504t1	GBM	Cancer	VUMC	<12h	74	M	NA	1	Vumc-GBM-504t0	NA	NA	NA	NA	NA	NA	NA
802	VU604 T4	GBM	Cancer	VUMC	<12h	39	F	NA	1	VU604 T0	NA	NA	NA	NA	NA	NA	Evaluation
668	Vumc-GBM-follow-up-VU506t1	GBM	Cancer	VUMC	<12h	69	F	NA	1	Vumc-GBM-506t0	NA	NA	NA	NA	NA	NA	NA
752	VU609 T2	GBM	Cancer	VUMC	<12h	42	M	NA	1	VU609 T0	NA	NA	NA	NA	NA	NA	Verification
753	VU609 T4	GBM	Cancer	VUMC	<12h	43	M	NA	1	VU609 T0	NA	NA	NA	NA	NA	NA	Training
671	Vumc-GBM-follow-up-VU508t1	GBM	Cancer	VUMC	<12h	42	F	NA	1	Vumc-GBM-508t0	NA	NA	NA	NA	NA	NA	NA
805	VU609 T6	GBM	Cancer	VUMC	<12h	43	M	NA	1	VU609 T0	NA	NA	NA	NA	NA	NA	Training
673	Vumc-GBM-follow-up-VU517t1	GBM	Cancer	VUMC	<12h	66	M	NA	1	Vumc-GBM-517t0	NA	NA	NA	NA	NA	NA	NA
754	VU609 T7	GBM	Cancer	VUMC	<12h	43	M	NA	1	VU609 T0	NA	NA	NA	NA	NA	NA	Verification
742	VU609 T8	GBM	Cancer	VUMC	<12h	43	M	NA	1	VU609 T0	NA	NA	NA	NA	NA	NA	Validation
676	Vumc-GBM-follow-up-VU517t4	GBM	Cancer	VUMC	<12h	67	M	NA	1	Vumc-GBM-517t0	NA	NA	NA	NA	NA	NA	NA
733	VU624 T2	GBM	Cancer	VUMC	<12h	58	M	NA	1	VU624 T0	NA	NA	NA	NA	NA	NA	Validation
678	Vumc-GBM-follow-up-VU518t1	GBM	Cancer	VUMC	<12h	54	M	NA	1	Vumc-GBM-518t0	NA	NA	NA	NA	NA	NA	NA
773	VU624 T4	GBM	Cancer	VUMC	<12h	59	M	NA	1	VU624 T0	NA	NA	NA	NA	NA	NA	Training
748	VU635 T2	GBM	Cancer	VUMC	<12h	55	M	NA	1	VU653 T0	NA	NA	NA	NA	NA	NA	Evaluation
681	Vumc-GBM-follow-up-VU523t1	GBM	Cancer	VUMC	<12h	48	M	NA	1	Vumc-GBM-follow-up-VU523t0	NA	NA	NA	NA	NA	NA	NA
734	VU639 T2	GBM	Cancer	VUMC	<12h	59	F	NA	1	VU639 T0	NA	NA	NA	NA	NA	NA	Evaluation
764	VU648 T2	GBM	Cancer	VUMC	<12h	71	M	NA	1	VU648 T0	NA	NA	NA	NA	NA	NA	Training
684	Vumc-GBM-follow-up-VU527t1	GBM	Cancer	VUMC	<12h	68	M	NA	1	Vumc-GBM-follow-up-VU527t0	NA	NA	NA	NA	NA	NA	NA
729	VU666 T2	GBM	Cancer	VUMC	<12h	55	M	NA	1	VU666 T0	NA	NA	NA	NA	NA	NA	Verification
686	Vumc-GBM-follow-up-VU535t1	GBM	Cancer	VUMC	<12h	66	M	NA	1	Vumc-GBM-follow-up-VU535t0	NA	NA	NA	NA	NA	NA	NA
740	VU671 T2	GBM	Cancer	VUMC	<12h	46	M	NA	1	VU671 T0	NA	NA	NA	NA	NA	NA	Evaluation
770	VU703 T3	GBM	Cancer	VUMC	<12h	71	M	NA	1	VU703 T0	NA	NA	NA	NA	NA	NA	Training
689	Vumc-GBM-follow-up-VU540t1	GBM	Cancer	VUMC	<12h	67	F	NA	1	Vumc-GBM-540t0	NA	NA	NA	NA	NA	NA	NA
772	VU729 T3	GBM	Cancer	VUMC	<12h	49	M	NA	1	VU729 T0	NA	NA	NA	NA	NA	NA	Training
691	Vumc-GBM-follow-up-VU542t1	GBM	Cancer	VUMC	<12h	27	F	NA	1	Vumc-GBM-542t0	NA	NA	NA	NA	NA	NA	NA
759	VU782 T2	GBM	Cancer	VUMC	<12h	55	M	NA	1	VU782 T0	NA	NA	NA	NA	NA	NA	Validation
609	Vumc-GBM-429t5	GBM	Cancer	VUMC	<12h	57	F	NA	1	Vumc-GBM-429	NA	NA	NA	NA	NA	NA	Training
694	Vumc-GBM-follow-up-VU548t1	GBM	Cancer	VUMC	<12h	73	M	NA	1	Vumc-GBM-follow-up-VU548t0	NA	NA	NA	NA	NA	NA	NA
610	Vumc-GBM-429t8	GBM	Cancer	VUMC	<12h	58	F	NA	1	Vumc-GBM-429	NA	NA	NA	NA	NA	NA	Training
696	Vumc-GBM-follow-up-VU550t1	GBM	Cancer	VUMC	<12h	34	M	NA	1	Vumc-GBM-550t0	NA	NA	NA	NA	NA	NA	NA
611	Vumc-GBM-445t4	GBM	Cancer	VUMC	<12h	59	M	NA	1	Vumc-GBM-445	NA	NA	NA	NA	NA	NA	Verification
606	Vumc-GBM-497t2	GBM	Cancer	VUMC	<12h	61	F	NA	1	Vumc-GBM-497t0	NA	NA	NA	NA	NA	NA	Validation
699	Vumc-GBM-follow-up-VU551t1	GBM	Cancer	VUMC	<12h	51	M	NA	1	Vumc-GBM-follow-up-VU551t0	NA	NA	NA	NA	NA	NA	NA
627	Vumc-GBM-follow-up-VU423t10	GBM	Cancer	VUMC	<12h	44	F	NA	1	Vumc-GBM-follow-up-VU423t0	NA	NA	NA	NA	NA	NA	Validation
701	Vumc-GBM-follow-up-VU554t1	GBM	Cancer	VUMC	<12h	67	M	NA	1	Vumc-GBM-follow-up-VU554t0	NA	NA	NA	NA	NA	NA	NA
628	Vumc-GBM-follow-up-VU423t5	GBM	Cancer	VUMC	<12h	43	F	NA	1	Vumc-GBM-follow-up-VU423t0	NA	NA	NA	NA	NA	NA	Verification
703	Vumc-GBM-follow-up-VU559t1	GBM	Cancer	VUMC	<12h	53	M	NA	1	Vumc-GBM-follow-up-VU559t0	NA	NA	NA	NA	NA	NA	NA
704	Radb-GBM-N14-01	GBM	Cancer	RAD	<12h	51	F	NA	0	NA	NA	NA	Evaluation	Evaluation	Evaluation	Evaluation	NA
705	Radb-GBM-N14-10	GBM	Cancer	RAD	<12h	45	F	NA	0	NA	NA	NA	Training	Training	Training	Training	NA
706	Radb-GBM-N15-02	GBM	Cancer	RAD	<12h	60	F	NA	0	NA	NA	NA	Training	Training	Training	Training	NA
707	Radb-GBM-N14-03	GBM	Cancer	RAD	<12h	61	F	NA	0	NA	NA	NA	Evaluation	Evaluation	Evaluation	Evaluation	NA
708	Maas-GBM-M00010	GBM	Cancer	MAAS	<12h	50	M	NA	0	NA	NA	NA	Evaluation	Evaluation	Evaluation	Evaluation	NA
709	Maas-GBM-NICT-004G	GBM	Cancer	MAAS	<12h	NA	NA	NA	0	NA	NA	NA	Validation	Validation	Validation	Validation	NA
710	Maas-GBM-NICT-027G	GBM	Cancer	MAAS	<12h	NA	NA	NA	0	NA	NA	NA	Validation	Validation	Validation	Validation	NA
711	Maas-GBM-NICT-037G	GBM	Cancer	MAAS	<12h	NA	NA	NA	0	NA	NA	NA	Validation	Validation	Validation	Validation	NA
712	Maas-GBM-NICT-040G	GBM	Cancer	MAAS	<12h	NA	NA	NA	0	NA	NA	NA	Validation	Validation	Validation	Validation	NA
713	Maas-GBM-M00004	GBM	Cancer	MAAS	<12h	63	F	NA	0	NA	NA	NA	Evaluation	Evaluation	Evaluation	Evaluation	NA
714	Maas-GBM-M00003	GBM	Cancer	MAAS	<12h	70	F	NA	0	NA	NA	NA	Training	Training	Training	Training	NA
715	Maas-GBM-M00001	GBM	Cancer	MAAS	<12h	57	M	NA	0	NA	NA	NA	Training	Training	Training	Training	NA
716	Maas-GBM-M00002	GBM	Cancer	MAAS	<12h	70	M	NA	0	NA	NA	NA	Validation	Validation	Validation	Validation	NA
717	Maas-GBM-M00007	GBM	Cancer	MAAS	<12h	63	M	NA	0	NA	NA	NA	Evaluation	Evaluation	Evaluation	Evaluation	NA
718	Maas-GBM-M00009	GBM	Cancer	MAAS	<12h	57	M	NA	0	NA	NA	NA	Training	Training	Training	Training	NA
719	Maas-GBM-M00012	GBM	Cancer	MAAS	<12h	66	F	NA	0	NA	NA	NA	Training	Training	Training	Training	NA
720	Maas-GBM-M00015	GBM	Cancer	MAAS	<12h	67	M	NA	0	NA	NA	NA	Training	Training	Training	Training	NA
721	Maas-GBM-NICT-035G	GBM	Cancer	MAAS	<12h	NA	NA	NA	0	NA	NA	NA	Validation	Validation	Validation	Validation	NA
722	Maas-GBM-NICT-035G	GBM	Cancer	MAAS	<12h	NA	NA	NA	0	NA	NA	NA	Validation	Validation	Validation	Validation	NA
629	Vumc-GBM-follow-up-VU423t6	GBM	Cancer	VUMC	<12h	43	F	NA	1	Vumc-GBM-follow-up-VU423t0	NA	NA	NA	NA	NA	NA	Verification
724	VU584 T1	GBM	Cancer	VUMC	<12h	67	M	NA	1	VU584 T0	NA	NA	NA	NA	NA	NA	NA
630	Vumc-GBM-follow-up-VU423t9-VU561t0	GBM	Cancer	VUMC	<12h	44	F	NA	1	Vumc-GBM-follow-up-VU423t0	NA	NA	NA	NA	NA	NA	Validation
726	VU590 T0	GBM	Cancer	VUMC	<12h	63	M	NA	0	NA	NA	NA	Validation	Validation	Validation	Validation	NA
727	VU604 T1	GBM	Cancer	VUMC	<12h	38	F	NA	1	VU604 T0	NA	NA	NA	NA	NA	NA	NA
728	VU666 T1	GBM	Cancer	VUMC	<12h	55	M	NA	1	VU666 T0	NA	NA	NA	NA	NA	NA	NA
631	Vumc-GBM-follow-up-VU429t4	GBM	Cancer	VUMC	<12h	57	F	NA	1	Vumc-GBM-429	NA	NA	NA	NA	NA	NA	Evaluation
730	VU620 T0	GBM	Cancer	VUMC	<12h	62	F	NA	0	NA	NA	NA	Validation	Validation	Validation	Validation	NA
632	Vumc-GBM-follow-up-VU429t7	GBM	Cancer	VUMC	<12h	58	F	NA	1	Vumc-GBM-429	NA	NA	NA	NA	NA	NA	Validation
732	VU624 T1	GBM	Cancer	VUMC	<12h	58	M	NA	1	VU624 T0	NA	NA	NA	NA	NA	NA	NA
633	Vumc-GBM-follow-up-VU438t5	GBM	Cancer	VUMC	<12h	46	M	NA	1	Vumc-GBM-438	NA	NA	NA	NA	NA	NA	Validation
634	Vumc-GBM-follow-up-VU440t3	GBM	Cancer	VUMC	<12h	74	F	NA	1	Vumc-GBM-440	NA	NA	NA	NA	NA	NA	Verification
735	VU648 T1	GBM	Cancer	VUMC	<12h	71	M	NA	1	VU648 T0	NA	NA	NA	NA	NA	NA	NA
736	VU523 T1	GBM	Cancer	VUMC	<12h	47	M	NA	1	Vumc-GBM-follow-up-VU523t0	NA	NA	NA	NA	NA	NA	NA
635	Vumc-GBM-follow-up-VU445t2	GBM	Cancer	VUMC	<12h	59	M	NA	1	Vumc-GBM-445	NA	NA	NA	NA	NA	NA	Training
637	Vumc-GBM-follow-up-VU472t2	GBM	Cancer	VUMC	<12h	51	M	NA	1	Vumc-GBM-follow-up-VU472t0	NA	NA	NA	NA	NA	NA	Training
739	VU609 T1	GBM	Cancer	VUMC	<12h	42	M	NA	1	VU609 T0	NA	NA	NA	NA	NA	NA	NA
638	Vumc-GBM-follow-up-VU472t4	GBM	Cancer	VUMC	<12h	52	M	NA	1	Vumc-GBM-follow-up-VU472t0	NA	NA	NA	NA	NA	NA	Training
741	VU703 T1	GBM	Cancer	VUMC	<12h	71	M	NA	1	VU703 T0	NA	NA	NA	NA	NA	NA	NA
640	Vumc-GBM-follow-up-VU474t3	GBM	Cancer	VUMC	<12h	28	M	NA	1	Vumc-GBM-follow-up-VU474t0	NA	NA	NA	NA	NA	NA	Training
743	VU591 T0	GBM	Cancer	VUMC	<12h	70	M	NA	0	NA	NA	NA	Validation	Validation	Validation	Validation	NA
744	VU620 T1	GBM	Cancer	VUMC	<12h	62	F	NA	1	VU620 T0	NA	NA	NA	NA	NA	NA	NA
745	VU594 T0	GBM	Cancer	VUMC	<12h	45	M	NA	0	NA	NA	NA	Validation	Validation	Validation	Validation	NA
641	Vumc-GBM-follow-up-VU474t4	GBM	Cancer	VUMC	<12h	28	M	NA	1	Vumc-GBM-follow-up-VU474t0	NA	NA	NA	NA	NA	NA	Training
642	Vumc-GBM-follow-up-VU474t6	GBM	Cancer	VUMC	<12h	29	M	NA	1	Vumc-GBM-follow-up-VU474t0	NA	NA	NA	NA	NA	NA	Evaluation
646	Vumc-GBM-follow-up-VU480t2	GBM	Cancer	VUMC	<12h	57	M	NA	1	Vumc-GBM-480	NA	NA	NA	NA	NA	NA	Validation
648	Vumc-GBM-follow-up-VU484t2	GBM	Cancer	VUMC	<12h	73	M	NA	1	Vumc-GBM-484	NA	NA	NA	NA	NA	NA	Verification
750	VU609 T0	GBM	Cancer	VUMC	<12h	42	M	NA	0	NA	NA	NA	Validation	Validation	Validation	Validation	NA
649	Vumc-GBM-follow-up-VU484t4	GBM	Cancer	VUMC	<12h	73	M	NA	1	Vumc-GBM-484	NA	NA	NA	NA	NA	NA	Training
650	Vumc-GBM-follow-up-VU484t6	GBM	Cancer	VUMC	<12h	74	M	NA	1	Vumc-GBM-484	NA	NA	NA	NA	NA	NA	Evaluation
652	Vumc-GBM-follow-up-VU488t4	GBM	Cancer	VUMC	<12h	45	M	NA	1	Vumc-GBM-488t0	NA	NA	NA	NA	NA	NA	Validation
653	Vumc-GBM-follow-up-VU488t5	GBM	Cancer	VUMC	<12h	45	M	NA	1	Vumc-GBM-488t0	NA	NA	NA	NA	NA	NA	Evaluation
755	VU590 T1	GBM	Cancer	VUMC	<12h	63	M	NA	1	VU590 T0	NA	NA	NA	NA	NA	NA	NA
756	VU729 T0	GBM	Cancer	VUMC	<12h	49	M	NA	0	NA	NA	NA	Validation	Validation	Validation	Validation	NA
757	VU591 T1	GBM	Cancer	VUMC	<12h	70	M	NA	1	VU591 T0	NA	NA	NA	NA	NA	NA	NA
758	VU782 T1	GBM	Cancer	VUMC	<12h	55	M	NA	1	VU782 T0	NA	NA	NA	NA	NA	NA	NA
654	VUmc-GBM-follow-up-VU489t4	GBM	Cancer	VUMC	<12h	37	M	NA	1	Vumc-GBM-489-t0	NA	NA	NA	NA	NA	NA	Verification
657	Vumc-GBM-follow-up-VU493t3	GBM	Cancer	VUMC	<12h	55	M	NA	1	Vumc-GBM-493t0	NA	NA	NA	NA	NA	NA	Evaluation
658	Vumc-GBM-follow-up-VU493t5	GBM	Cancer	VUMC	<12h	56	M	NA	1	Vumc-GBM-493t0	NA	NA	NA	NA	NA	NA	Verification
762	VU595 T0	GBM	Cancer	VUMC	<12h	51	F	NA	0	NA	NA	NA	Validation	Validation	Validation	Validation	NA
763	VU639 T0	GBM	Cancer	VUMC	<12h	59	F	NA	0	NA	NA	NA	Validation	Validation	Validation	Validation	NA
659	Vumc-GBM-follow-up-VU493t7	GBM	Cancer	VUMC	<12h	56	M	NA	1	Vumc-GBM-493t0	NA	NA	NA	NA	NA	NA	Evaluation
662	Vumc-GBM-follow-up-VU501t3	GBM	Cancer	VUMC	<12h	66	M	NA	1	Vumc-GBM-follow-up-VU501t0	NA	NA	NA	NA	NA	NA	Evaluation
663	Vumc-GBM-follow-up-VU501t4	GBM	Cancer	VUMC	<12h	66	M	NA	1	Vumc-GBM-follow-up-VU501t0	NA	NA	NA	NA	NA	NA	Evaluation
665	Vumc-GBM-follow-up-VU502t2	GBM	Cancer	VUMC	<12h	28	M	NA	1	Vumc-GBM-follow-up-VU502t0	NA	NA	NA	NA	NA	NA	Training
768	VU703 T0	GBM	Cancer	VUMC	<12h	71	M	NA	0	NA	NA	NA	Validation	Validation	Validation	Validation	NA
667	Vumc-GBM-follow-up-VU504t2	GBM	Cancer	VUMC	<12h	74	M	NA	1	Vumc-GBM-504t0	NA	NA	NA	NA	NA	NA	Verification
669	Vumc-GBM-follow-up-VU506t2	GBM	Cancer	VUMC	<12h	69	F	NA	1	Vumc-GBM-506t0	NA	NA	NA	NA	NA	NA	Training
771	VU729 T1	GBM	Cancer	VUMC	<12h	49	M	NA	1	VU729 T0	NA	NA	NA	NA	NA	NA	NA
670	Vumc-GBM-follow-up-VU506t3	GBM	Cancer	VUMC	<12h	70	F	NA	1	Vumc-GBM-506t0	NA	NA	NA	NA	NA	NA	Verification
625	Vumc-GBM-follow-up-VU508t4	GBM	Cancer	VUMC	<12h	43	F	NA	1	Vumc-GBM-508t0	NA	NA	NA	NA	NA	NA	Training
774	VU635 T0	GBM	Cancer	VUMC	<12h	55	M	NA	0	NA	NA	NA	Validation	Validation	Validation	Validation	NA
775	VU635 T1	GBM	Cancer	VUMC	<12h	55	M	NA	1	VU635 T0	NA	NA	NA	NA	NA	NA	NA
672	Vumc-GBM-follow-up-VU508t6	GBM	Cancer	VUMC	<12h	43	F	NA	1	Vumc-GBM-508t0	NA	NA	NA	NA	NA	NA	Training
674	Vumc-GBM-follow-up-VU517t2	GBM	Cancer	VUMC	<12h	66	M	NA	1	Vumc-GBM-517t0	NA	NA	NA	NA	NA	NA	Evaluation
675	Vumc-GBM-follow-up-VU517t3	GBM	Cancer	VUMC	<12h	67	M	NA	1	Vumc-GBM-517t0	NA	NA	NA	NA	NA	NA	Evaluation
677	Vumc-GBM-follow-up-VU517t5	GBM	Cancer	VUMC	<12h	67	M	NA	1	Vumc-GBM-517t0	NA	NA	NA	NA	NA	NA	Evaluation
679	Vumc-GBM-follow-up-VU518t2	GBM	Cancer	VUMC	<12h	54	M	NA	1	Vumc-GBM-518t0	NA	NA	NA	NA	NA	NA	Evaluation
781	VU594 T1	GBM	Cancer	VUMC	<12h	45	M	NA	1	VU594 T0	NA	NA	NA	NA	NA	NA	NA
680	Vumc-GBM-follow-up-VU518t4	GBM	Cancer	VUMC	<12h	55	M	NA	1	Vumc-GBM-518t0	NA	NA	NA	NA	NA	NA	Validation
682	Vumc-GBM-follow-up-VU523t2	GBM	Cancer	VUMC	<12h	48	M	NA	1	Vumc-GBM-follow-up-VU523t0	NA	NA	NA	NA	NA	NA	Verification
683	Vumc-GBM-follow-up-VU523t5	GBM	Cancer	VUMC	<12h	49	M	NA	1	Vumc-GBM-follow-up-VU523t0	NA	NA	NA	NA	NA	NA	Evaluation
685	Vumc-GBM-follow-up-VU527t2	GBM	Cancer	VUMC	<12h	68	M	NA	1	Vumc-GBM-follow-up-VU527t0	NA	NA	NA	NA	NA	NA	Training
687	Vumc-GBM-follow-up-VU535t2	GBM	Cancer	VUMC	<12h	66	M	NA	1	Vumc-GBM-follow-up-VU535t0	NA	NA	NA	NA	NA	NA	Training
688	Vumc-GBM-follow-up-VU535t4	GBM	Cancer	VUMC	<12h	67	M	NA	1	Vumc-GBM-follow-up-VU535t0	NA	NA	NA	NA	NA	NA	Evaluation
788	VU671 T0	GBM	Cancer	VUMC	<12h	46	M	NA	0	NA	NA	NA	Validation	Validation	Validation	Validation	NA
789	VU578 T1	GBM	Cancer	VUMC	<12h	69	F	NA	1	VU578 T0	NA	NA	NA	NA	NA	NA	NA
790	VU782 T0	GBM	Cancer	VUMC	<12h	55	M	NA	0	NA	NA	NA	Validation	Validation	Validation	Validation	NA
690	Vumc-GBM-follow-up-VU540t2	GBM	Cancer	VUMC	<12h	67	F	NA	1	Vumc-GBM-540t0	NA	NA	NA	NA	NA	NA	Verification
692	Vumc-GBM-follow-up-VU542t2	GBM	Cancer	VUMC	<12h	28	F	NA	1	Vumc-GBM-542t0	NA	NA	NA	NA	NA	NA	Training
793	VU639 T1	GBM	Cancer	VUMC	<12h	59	F	NA	1	VU639 T0	NA	NA	Na	Na	Na	Na	NA
794	VU648 T0	GBM	Cancer	VUMC	<12h	71	M	NA	0	NA	NA	NA	Validation	Validation	Validation	Validation	NA
795	VU604 T0	GBM	Cancer	VUMC	<12h	38	F	NA	0	NA	NA	NA	Validation	Validation	Validation	Validation	NA
796	VU666 T0	GBM	Cancer	VUMC	<12h	55	M	NA	0	NA	NA	NA	Validation	Validation	Validation	Validation	NA
797	VU578 T0	GBM	Cancer	VUMC	<12h	69	F	NA	0	NA	NA	NA	Validation	Validation	Validation	Validation	NA
693	Vumc-GBM-follow-up-VU542t4	GBM	Cancer	VUMC	<12h	28	F	NA	1	Vumc-GBM-542t0	NA	NA	NA	NA	NA	NA	Verification
695	Vumc-GBM-follow-up-VU548t3	GBM	Cancer	VUMC	<12h	74	M	NA	1	Vumc-GBM-follow-up-VU548t0	NA	NA	NA	NA	NA	NA	Verification
800	VU584 T0	GBM	Cancer	VUMC	<12h	67	M	NA	0	NA	NA	NA	Validation	Validation	Validation	Validation	NA
697	Vumc-GBM-follow-up-VU550t2	GBM	Cancer	VUMC	<12h	34	M	NA	1	Vumc-GBM-550t0	NA	NA	NA	NA	NA	NA	Validation
698	Vumc-GBM-follow-up-VU550t3	GBM	Cancer	VUMC	<12h	34	M	NA	1	Vumc-GBM-550t0	NA	NA	NA	NA	NA	NA	Validation
700	Vumc-GBM-follow-up-VU551t2	GBM	Cancer	VUMC	<12h	51	M	NA	1	Vumc-GBM-follow-up-VU551t0	NA	NA	NA	NA	NA	NA	Validation
804	VU624 T0	GBM	Cancer	VUMC	<12h	58	M	NA	0	NA	NA	NA	Validation	Validation	Validation	Validation	NA
702	Vumc-GBM-follow-up-VU554t2	GBM	Cancer	VUMC	<12h	68	M	NA	1	Vumc-GBM-follow-up-VU554t0	NA	NA	NA	NA	NA	NA	Training
