# Supplementary material for: Tumor-Educated Platelet RNA for the Detection and (Pseudo)progression Monitoring of Glioblastoma
Source: Cell Rep Med. 2020 Oct 1;1(7):100101. doi: 10.1016/j.xcrm.2020.100101 (PMC7576690; doi:10.1016/j.xcrm.2020.100101)
Supplement: Table S2. Biomarker RNA Panels — Biomarker RNA panels of the classification algorithms. Indicated for each biomarker panel are included the Ensembl IDs, HGNC symbols, and gene descriptions. [file mmc3.xlsx]

## Sheet: Table S2A
Table S2A - Biomarker RNA Panel Glioblastoma versus Brain Metastasis plus Multiple Sclerosis. Related to figure 1
ENSEMBL ID	Gene ID	Gene Name
ENSG00000165025	SYK	spleen tyrosine kinase [Source:HGNC Symbol
ENSG00000096060	FKBP5	FK506 binding protein 5 [Source:HGNC Symbol
ENSG00000114439	BBX	bobby sox homolog (Drosophila) [Source:HGNC Symbol
ENSG00000186815	TPCN1	two pore segment channel 1 [Source:HGNC Symbol
ENSG00000100906	NFKBIA	nuclear factor of kappa light polypeptide gene enhancer in B-cells inhibitor, alpha [Source:HGNC Symbol
ENSG00000012223	LTF	lactotransferrin [Source:HGNC Symbol
ENSG00000249307	LINC01088	long intergenic non-protein coding RNA 1088 [Source:HGNC Symbol
ENSG00000084070	SMAP2	small ArfGAP2 [Source:HGNC Symbol
ENSG00000133106	EPSTI1	epithelial stromal interaction 1 (breast) [Source:HGNC Symbol
ENSG00000196407	THEM5	thioesterase superfamily member 5 [Source:HGNC Symbol
ENSG00000162819	BROX	BRO1 domain and CAAX motif containing [Source:HGNC Symbol
ENSG00000143933	CALM2	calmodulin 2 (phosphorylase kinase, delta) [Source:HGNC Symbol
ENSG00000167100	SAMD14	sterile alpha motif domain containing 14 [Source:HGNC Symbol
ENSG00000139970	RTN1	reticulon 1 [Source:HGNC Symbol
ENSG00000163513	TGFBR2	transforming growth factor, beta receptor II (70/80kDa) [Source:HGNC Symbol
ENSG00000156411	C14orf2	chromosome 14 open reading frame 2 [Source:HGNC Symbol
ENSG00000115641	FHL2	four and a half LIM domains 2 [Source:HGNC Symbol
ENSG00000105971	CAV2	caveolin 2 [Source:HGNC Symbol
ENSG00000100359	SGSM3	small G protein signaling modulator 3 [Source:HGNC Symbol
ENSG00000198753	PLXNB3	plexin B3 [Source:HGNC Symbol
ENSG00000120129	DUSP1	dual specificity phosphatase 1 [Source:HGNC Symbol
ENSG00000216863	LY86-AS1	LY86 antisense RNA 1 [Source:HGNC Symbol
ENSG00000133742	CA1	carbonic anhydrase I [Source:HGNC Symbol
ENSG00000120903	CHRNA2	cholinergic receptor, nicotinic, alpha 2 (neuronal) [Source:HGNC Symbol
ENSG00000136003	ISCU	iron-sulfur cluster assembly enzyme [Source:HGNC Symbol
ENSG00000134243	SORT1	sortilin 1 [Source:HGNC Symbol
ENSG00000173598	NUDT4	nudix (nucleoside diphosphate linked moiety X)-type motif 4 [Source:HGNC Symbol
ENSG00000143198	MGST3	microsomal glutathione S-transferase 3 [Source:HGNC Symbol
ENSG00000134686	PHC2	polyhomeotic homolog 2 (Drosophila) [Source:HGNC Symbol
ENSG00000109272	PF4V1	platelet factor 4 variant 1 [Source:HGNC Symbol
ENSG00000137500	CCDC90B	coiled-coil domain containing 90B [Source:HGNC Symbol
ENSG00000076108	BAZ2A	bromodomain adjacent to zinc finger domain, 2A [Source:HGNC Symbol
ENSG00000232125	DYTN	dystrotelin [Source:HGNC Symbol
ENSG00000151575	TEX9	testis expressed 9 [Source:HGNC Symbol
ENSG00000122515	ZMIZ2	zinc finger, MIZ-type containing 2 [Source:HGNC Symbol
ENSG00000102524	TNFSF13B	tumor necrosis factor (ligand) superfamily, member 13b [Source:HGNC Symbol
ENSG00000101558	VAPA	VAMP (vesicle-associated membrane protein)-associated protein A, 33kDa [Source:HGNC Symbol
ENSG00000087258	GNAO1	guanine nucleotide binding protein (G protein), alpha activating activity polypeptide O [Source:HGNC Symbol
ENSG00000100697	DICER1	dicer 1, ribonuclease type III [Source:HGNC Symbol
ENSG00000078140	UBE2K	ubiquitin-conjugating enzyme E2K [Source:HGNC Symbol
ENSG00000177575	CD163	CD163 molecule [Source:HGNC Symbol
ENSG00000158985	CDC42SE2	CDC42 small effector 2 [Source:HGNC Symbol
ENSG00000116266	STXBP3	syntaxin binding protein 3 [Source:HGNC Symbol
ENSG00000132463	GRSF1	G-rich RNA sequence binding factor 1 [Source:HGNC Symbol
ENSG00000153064	BANK1	B-cell scaffold protein with ankyrin repeats 1 [Source:HGNC Symbol
ENSG00000105835	NAMPT	nicotinamide phosphoribosyltransferase [Source:HGNC Symbol
ENSG00000151726	ACSL1	acyl-CoA synthetase long-chain family member 1 [Source:HGNC Symbol
ENSG00000104164	BLOC1S6	biogenesis of lysosomal organelles complex-1, subunit 6, pallidin [Source:HGNC Symbol
ENSG00000142327	RNPEPL1	arginyl aminopeptidase (aminopeptidase B)-like 1 [Source:HGNC Symbol
ENSG00000241973	PI4KA	phosphatidylinositol 4-kinase, catalytic, alpha [Source:HGNC Symbol
ENSG00000108387	2004-09-01	septin 4 [Source:HGNC Symbol
ENSG00000105829	BET1	Bet1 golgi vesicular membrane trafficking protein [Source:HGNC Symbol
ENSG00000116667	C1orf21	chromosome 1 open reading frame 21 [Source:HGNC Symbol
ENSG00000148180	GSN	gelsolin [Source:HGNC Symbol
ENSG00000081870	HSPB11	heat shock protein family B (small), member 11 [Source:HGNC Symbol
ENSG00000159176	CSRP1	cysteine and glycine-rich protein 1 [Source:HGNC Symbol
ENSG00000070756	PABPC1	poly(A) binding protein, cytoplasmic 1 [Source:HGNC Symbol
ENSG00000167283	ATP5L	ATP synthase, H+ transporting, mitochondrial Fo complex, subunit G [Source:HGNC Symbol
ENSG00000162511	LAPTM5	lysosomal protein transmembrane 5 [Source:HGNC Symbol
ENSG00000140471	LINS	lines homolog (Drosophila) [Source:HGNC Symbol
ENSG00000115677	HDLBP	high density lipoprotein binding protein [Source:HGNC Symbol
ENSG00000233822	HIST1H2BN	histone cluster 1, H2bn [Source:HGNC Symbol
ENSG00000118680	MYL12B	myosin, light chain 12B, regulatory [Source:HGNC Symbol
ENSG00000204323	SMIM5	small integral membrane protein 5 [Source:HGNC Symbol
ENSG00000143384	MCL1	myeloid cell leukemia sequence 1 (BCL2-related) [Source:HGNC Symbol
ENSG00000087191	PSMC5	proteasome (prosome, macropain) 26S subunit, ATPase, 5 [Source:HGNC Symbol
ENSG00000131188	PRR7	proline rich 7 (synaptic) [Source:HGNC Symbol
ENSG00000077984	CST7	cystatin F (leukocystatin) [Source:HGNC Symbol
ENSG00000070214	SLC44A1	solute carrier family 44 (choline transporter), member 1 [Source:HGNC Symbol
ENSG00000089639	GMIP	GEM interacting protein [Source:HGNC Symbol
ENSG00000103121	CMC2	C-x(9)-C motif containing 2 [Source:HGNC Symbol
ENSG00000185088	RPS27L	ribosomal protein S27-like [Source:HGNC Symbol
ENSG00000164306	PRIMPOL	primase and polymerase (DNA-directed) [Source:HGNC Symbol
ENSG00000162929	KIAA1841	KIAA1841 [Source:HGNC Symbol
ENSG00000185909	KLHDC8B	kelch domain containing 8B [Source:HGNC Symbol
ENSG00000011454	RABGAP1	RAB GTPase activating protein 1 [Source:HGNC Symbol
ENSG00000266401
ENSG00000171148	TADA3	transcriptional adaptor 3 [Source:HGNC Symbol
ENSG00000130985	UBA1	ubiquitin-like modifier activating enzyme 1 [Source:HGNC Symbol
ENSG00000067057	PFKP	phosphofructokinase, platelet [Source:HGNC Symbol
ENSG00000060138	YBX3	Y box binding protein 3 [Source:HGNC Symbol
ENSG00000156587	UBE2L6	ubiquitin-conjugating enzyme E2L 6 [Source:HGNC Symbol
ENSG00000170037	CNTROB	centrobin, centrosomal BRCA2 interacting protein [Source:HGNC Symbol
ENSG00000183963	SMTN	smoothelin [Source:HGNC Symbol
ENSG00000077585	GPR137B	G protein-coupled receptor 137B [Source:HGNC Symbol
ENSG00000272053
ENSG00000198055	GRK6	G protein-coupled receptor kinase 6 [Source:HGNC Symbol
ENSG00000021574	SPAST	spastin [Source:HGNC Symbol
ENSG00000140396	NCOA2	nuclear receptor coactivator 2 [Source:HGNC Symbol
ENSG00000005339	CREBBP	CREB binding protein [Source:HGNC Symbol
ENSG00000149131	SERPING1	serpin peptidase inhibitor, clade G (C1 inhibitor), member 1 [Source:HGNC Symbol
ENSG00000065978	YBX1	Y box binding protein 1 [Source:HGNC Symbol
ENSG00000074370	ATP2A3	ATPase, Ca++ transporting, ubiquitous [Source:HGNC Symbol
ENSG00000106070	GRB10	growth factor receptor-bound protein 10 [Source:HGNC Symbol
ENSG00000067082	KLF6	Kruppel-like factor 6 [Source:HGNC Symbol
ENSG00000103876	FAH	fumarylacetoacetate hydrolase (fumarylacetoacetase) [Source:HGNC Symbol
ENSG00000153317	ASAP1	ArfGAP with SH3 domain, ankyrin repeat and PH domain 1 [Source:HGNC Symbol
ENSG00000091527	CDV3	CDV3 homolog (mouse) [Source:HGNC Symbol
ENSG00000181016	LSMEM1	leucine-rich single-pass membrane protein 1 [Source:HGNC Symbol
ENSG00000119048	UBE2B	ubiquitin-conjugating enzyme E2B [Source:HGNC Symbol
ENSG00000064999	ANKS1A	ankyrin repeat and sterile alpha motif domain containing 1A [Source:HGNC Symbol
ENSG00000137804	NUSAP1	nucleolar and spindle associated protein 1 [Source:HGNC Symbol
ENSG00000168300	PCMTD1	protein-L-isoaspartate (D-aspartate) O-methyltransferase domain containing 1 [Source:HGNC Symbol
ENSG00000251301
ENSG00000131408	NR1H2	nuclear receptor subfamily 1, group H, member 2 [Source:HGNC Symbol
ENSG00000145349	CAMK2D	calcium/calmodulin-dependent protein kinase II delta [Source:HGNC Symbol
ENSG00000173757	STAT5B	signal transducer and activator of transcription 5B [Source:HGNC Symbol
ENSG00000126709	IFI6	interferon, alpha-inducible protein 6 [Source:HGNC Symbol
ENSG00000106211	HSPB1	heat shock 27kDa protein 1 [Source:HGNC Symbol
ENSG00000198818	SFT2D1	SFT2 domain containing 1 [Source:HGNC Symbol
ENSG00000108370	RGS9	regulator of G-protein signaling 9 [Source:HGNC Symbol
ENSG00000122705	CLTA	clathrin, light chain A [Source:HGNC Symbol
ENSG00000169826	CSGALNACT2	chondroitin sulfate N-acetylgalactosaminyltransferase 2 [Source:HGNC Symbol
ENSG00000181555	SETD2	SET domain containing 2 [Source:HGNC Symbol
ENSG00000112081	SRSF3	serine/arginine-rich splicing factor 3 [Source:HGNC Symbol
ENSG00000113638	TTC33	tetratricopeptide repeat domain 33 [Source:HGNC Symbol
ENSG00000113356	POLR3G	polymerase (RNA) III (DNA directed) polypeptide G (32kD) [Source:HGNC Symbol
ENSG00000112419	PHACTR2	phosphatase and actin regulator 2 [Source:HGNC Symbol
ENSG00000172037	LAMB2	laminin, beta 2 (laminin S) [Source:HGNC Symbol
ENSG00000245910	SNHG6	small nucleolar RNA host gene 6 (non-protein coding) [Source:HGNC Symbol
ENSG00000131748	STARD3	StAR-related lipid transfer (START) domain containing 3 [Source:HGNC Symbol
ENSG00000181458	TMEM45A	transmembrane protein 45A [Source:HGNC Symbol
ENSG00000064666	CNN2	calponin 2 [Source:HGNC Symbol
ENSG00000248242
ENSG00000164088	PPM1M	protein phosphatase, Mg2+/Mn2+ dependent, 1M [Source:HGNC Symbol
ENSG00000135334	AKIRIN2	akirin 2 [Source:HGNC Symbol
ENSG00000270055
ENSG00000163297	ANTXR2	anthrax toxin receptor 2 [Source:HGNC Symbol
ENSG00000174695	TMEM167A	transmembrane protein 167A [Source:HGNC Symbol
ENSG00000173915	USMG5	up-regulated during skeletal muscle growth 5 homolog (mouse) [Source:HGNC Symbol
ENSG00000082146	STRADB	STE20-related kinase adaptor beta [Source:HGNC Symbol
ENSG00000065882	TBC1D1	TBC1 (tre-2/USP6, BUB2, cdc16) domain family, member 1 [Source:HGNC Symbol
ENSG00000182287	AP1S2	adaptor-related protein complex 1, sigma 2 subunit [Source:HGNC Symbol
ENSG00000198168	SVIP	small VCP/p97-interacting protein [Source:HGNC Symbol
ENSG00000172159	FRMD3	FERM domain containing 3 [Source:HGNC Symbol
ENSG00000040341	STAU2	staufen double-stranded RNA binding protein 2 [Source:HGNC Symbol
ENSG00000142168	SOD1	superoxide dismutase 1, soluble [Source:HGNC Symbol
ENSG00000128524	ATP6V1F	ATPase, H+ transporting, lysosomal 14kDa, V1 subunit F [Source:HGNC Symbol
ENSG00000142089	IFITM3	interferon induced transmembrane protein 3 [Source:HGNC Symbol
ENSG00000143353	LYPLAL1	lysophospholipase-like 1 [Source:HGNC Symbol
ENSG00000149231	CCDC82	coiled-coil domain containing 82 [Source:HGNC Symbol
ENSG00000108582	CPD	carboxypeptidase D [Source:HGNC Symbol
ENSG00000129562	DAD1	defender against cell death 1 [Source:HGNC Symbol
ENSG00000124126	PREX1	phosphatidylinositol-3,4,5-trisphosphate-dependent Rac exchange factor 1 [Source:HGNC Symbol
ENSG00000077235	GTF3C1	general transcription factor IIIC, polypeptide 1, alpha 220kDa [Source:HGNC Symbol
ENSG00000169180	XPO6	exportin 6 [Source:HGNC Symbol
ENSG00000166523	CLEC4E	C-type lectin domain family 4, member E [Source:HGNC Symbol
ENSG00000156136	DCK	deoxycytidine kinase [Source:HGNC Symbol
ENSG00000044574	HSPA5	heat shock 70kDa protein 5 (glucose-regulated protein, 78kDa) [Source:HGNC Symbol
ENSG00000146834	MEPCE	methylphosphate capping enzyme [Source:HGNC Symbol
ENSG00000116473	RAP1A	RAP1A, member of RAS oncogene family [Source:HGNC Symbol
ENSG00000177410	ZFAS1	ZNFX1 antisense RNA 1 [Source:HGNC Symbol
ENSG00000114446	IFT57	intraflagellar transport 57 homolog (Chlamydomonas) [Source:HGNC Symbol
ENSG00000153147	SMARCA5	SWI/SNF related, matrix associated, actin dependent regulator of chromatin, subfamily a, member 5 [Source:HGNC Symbol
ENSG00000129680	MAP7D3	MAP7 domain containing 3 [Source:HGNC Symbol
ENSG00000066185	ZMYND12	zinc finger, MYND-type containing 12 [Source:HGNC Symbol
ENSG00000114770	ABCC5	ATP-binding cassette, sub-family C (CFTR/MRP), member 5 [Source:HGNC Symbol
ENSG00000112655	PTK7	protein tyrosine kinase 7 [Source:HGNC Symbol
ENSG00000161638	ITGA5	integrin, alpha 5 (fibronectin receptor, alpha polypeptide) [Source:HGNC Symbol
ENSG00000109184	DCUN1D4	DCN1, defective in cullin neddylation 1, domain containing 4 [Source:HGNC Symbol
ENSG00000138772	ANXA3	annexin A3 [Source:HGNC Symbol
ENSG00000137831	UACA	uveal autoantigen with coiled-coil domains and ankyrin repeats [Source:HGNC Symbol
ENSG00000125375	ATP5S	ATP synthase, H+ transporting, mitochondrial Fo complex, subunit s (factor B) [Source:HGNC Symbol
ENSG00000198648	STK39	serine threonine kinase 39 [Source:HGNC Symbol
ENSG00000099624	ATP5D	ATP synthase, H+ transporting, mitochondrial F1 complex, delta subunit [Source:HGNC Symbol
ENSG00000173193	PARP14	poly (ADP-ribose) polymerase family, member 14 [Source:HGNC Symbol
ENSG00000141298	SSH2	slingshot protein phosphatase 2 [Source:HGNC Symbol
ENSG00000060762	MPC1	mitochondrial pyruvate carrier 1 [Source:HGNC Symbol
ENSG00000130956	HABP4	hyaluronan binding protein 4 [Source:HGNC Symbol
ENSG00000117289	TXNIP	thioredoxin interacting protein [Source:HGNC Symbol
ENSG00000130402	ACTN4	actinin, alpha 4 [Source:HGNC Symbol
ENSG00000166710	B2M	beta-2-microglobulin [Source:HGNC Symbol
ENSG00000183621	ZNF438	zinc finger protein 438 [Source:HGNC Symbol
ENSG00000163220	S100A9	S100 calcium binding protein A9 [Source:HGNC Symbol
ENSG00000083845	RPS5	ribosomal protein S5 [Source:HGNC Symbol
ENSG00000064933	PMS1	PMS1 postmeiotic segregation increased 1 (S. cerevisiae) [Source:HGNC Symbol
ENSG00000137642	SORL1	sortilin-related receptor, L(DLR class) A repeats containing [Source:HGNC Symbol
ENSG00000198513	ATL1	atlastin GTPase 1 [Source:HGNC Symbol
ENSG00000110080	ST3GAL4	ST3 beta-galactoside alpha-2,3-sialyltransferase 4 [Source:HGNC Symbol
ENSG00000118873	RAB3GAP2	RAB3 GTPase activating protein subunit 2 (non-catalytic) [Source:HGNC Symbol
ENSG00000174718	KIAA1551	KIAA1551 [Source:HGNC Symbol
ENSG00000077044	DGKD	diacylglycerol kinase, delta 130kDa [Source:HGNC Symbol
ENSG00000160310	PRMT2	protein arginine methyltransferase 2 [Source:HGNC Symbol
ENSG00000079277	MKNK1	MAP kinase interacting serine/threonine kinase 1 [Source:HGNC Symbol
ENSG00000140367	UBE2Q2	ubiquitin-conjugating enzyme E2Q family member 2 [Source:HGNC Symbol
ENSG00000198836	OPA1	optic atrophy 1 (autosomal dominant) [Source:HGNC Symbol
ENSG00000085117	CD82	CD82 molecule [Source:HGNC Symbol
ENSG00000211456	SACM1L	SAC1 suppressor of actin mutations 1-like (yeast) [Source:HGNC Symbol
ENSG00000001461	NIPAL3	NIPA-like domain containing 3 [Source:HGNC Symbol
ENSG00000125970	RALY	RALY heterogeneous nuclear ribonucleoprotein [Source:HGNC Symbol
ENSG00000075413	MARK3	MAP/microtubule affinity-regulating kinase 3 [Source:HGNC Symbol
ENSG00000005175	RPAP3	RNA polymerase II associated protein 3 [Source:HGNC Symbol
ENSG00000104695	PPP2CB	protein phosphatase 2, catalytic subunit, beta isozyme [Source:HGNC Symbol
ENSG00000135338	LCA5	Leber congenital amaurosis 5 [Source:HGNC Symbol
ENSG00000171843	MLLT3	myeloid/lymphoid or mixed-lineage leukemia (trithorax homolog, Drosophila)
ENSG00000137817	PARP6	poly (ADP-ribose) polymerase family, member 6 [Source:HGNC Symbol
ENSG00000134108	ARL8B	ADP-ribosylation factor-like 8B [Source:HGNC Symbol
ENSG00000184205	TSPYL2	TSPY-like 2 [Source:HGNC Symbol
ENSG00000078061	ARAF	v-raf murine sarcoma 3611 viral oncogene homolog [Source:HGNC Symbol
ENSG00000170017	ALCAM	activated leukocyte cell adhesion molecule [Source:HGNC Symbol
ENSG00000066294	CD84	CD84 molecule [Source:HGNC Symbol
ENSG00000127314	RAP1B	RAP1B, member of RAS oncogene family [Source:HGNC Symbol
ENSG00000107738	C10orf54	chromosome 10 open reading frame 54 [Source:HGNC Symbol
ENSG00000072952	MRVI1	murine retrovirus integration site 1 homolog [Source:HGNC Symbol
ENSG00000163346	PBXIP1	pre-B-cell leukemia homeobox interacting protein 1 [Source:HGNC Symbol
ENSG00000133703	KRAS	Kirsten rat sarcoma viral oncogene homolog [Source:HGNC Symbol
ENSG00000166681	NGFRAP1	nerve growth factor receptor (TNFRSF16) associated protein 1 [Source:HGNC Symbol
ENSG00000103175	WFDC1	WAP four-disulfide core domain 1 [Source:HGNC Symbol
ENSG00000111196	MAGOHB	mago-nashi homolog B (Drosophila) [Source:HGNC Symbol
ENSG00000135838	NPL	N-acetylneuraminate pyruvate lyase (dihydrodipicolinate synthase) [Source:HGNC Symbol
ENSG00000134825	TMEM258	transmembrane protein 258 [Source:HGNC Symbol
ENSG00000130176	CNN1	calponin 1, basic, smooth muscle [Source:HGNC Symbol

## Sheet: Table S2B
Table S2B - Biomarker RNA Panel Glioblastoma versus Brain Metastasis versus Multiple Sclerosis. Related to figure 1
ENSEMBL ID	Gene ID	Gene Name
ENSG00000096060	FKBP5	FK506 binding protein 5 [Source:HGNC Symbol
ENSG00000114439	BBX	bobby sox homolog (Drosophila) [Source:HGNC Symbol
ENSG00000186815	TPCN1	two pore segment channel 1 [Source:HGNC Symbol
ENSG00000077984	CST7	cystatin F (leukocystatin) [Source:HGNC Symbol
ENSG00000103175	WFDC1	WAP four-disulfide core domain 1 [Source:HGNC Symbol
ENSG00000139970	RTN1	reticulon 1 [Source:HGNC Symbol
ENSG00000103876	FAH	fumarylacetoacetate hydrolase (fumarylacetoacetase) [Source:HGNC Symbol
ENSG00000249307	LINC01088	long intergenic non-protein coding RNA 1088 [Source:HGNC Symbol
ENSG00000173083	HPSE	heparanase [Source:HGNC Symbol
ENSG00000151575	TEX9	testis expressed 9 [Source:HGNC Symbol
ENSG00000239839	DEFA3	defensin, alpha 3, neutrophil-specific [Source:HGNC Symbol
ENSG00000134243	SORT1	sortilin 1 [Source:HGNC Symbol
ENSG00000133106	EPSTI1	epithelial stromal interaction 1 (breast) [Source:HGNC Symbol
ENSG00000165025	SYK	spleen tyrosine kinase [Source:HGNC Symbol
ENSG00000070214	SLC44A1	solute carrier family 44 (choline transporter), member 1 [Source:HGNC Symbol
ENSG00000162929	KIAA1841	KIAA1841 [Source:HGNC Symbol
ENSG00000172893	DHCR7	7-dehydrocholesterol reductase [Source:HGNC Symbol
ENSG00000131408	NR1H2	nuclear receptor subfamily 1, group H, member 2 [Source:HGNC Symbol
ENSG00000229117	RPL41	ribosomal protein L41 [Source:HGNC Symbol
ENSG00000232125	DYTN	dystrotelin [Source:HGNC Symbol
ENSG00000101367	MAPRE1	microtubule-associated protein, RP/EB family, member 1 [Source:HGNC Symbol
ENSG00000060138	YBX3	Y box binding protein 3 [Source:HGNC Symbol
ENSG00000067057	PFKP	phosphofructokinase, platelet [Source:HGNC Symbol
ENSG00000125970	RALY	RALY heterogeneous nuclear ribonucleoprotein [Source:HGNC Symbol
ENSG00000133742	CA1	carbonic anhydrase I [Source:HGNC Symbol
ENSG00000138722	MMRN1	multimerin 1 [Source:HGNC Symbol
ENSG00000163359	COL6A3	collagen, type VI, alpha 3 [Source:HGNC Symbol
ENSG00000168610	STAT3	signal transducer and activator of transcription 3 (acute-phase response factor) [Source:HGNC Symbol
ENSG00000177885	GRB2	growth factor receptor-bound protein 2 [Source:HGNC Symbol
ENSG00000187097	ENTPD5	ectonucleoside triphosphate diphosphohydrolase 5 [Source:HGNC Symbol
ENSG00000105971	CAV2	caveolin 2 [Source:HGNC Symbol
ENSG00000001461	NIPAL3	NIPA-like domain containing 3 [Source:HGNC Symbol
ENSG00000156587	UBE2L6	ubiquitin-conjugating enzyme E2L 6 [Source:HGNC Symbol
ENSG00000053371	AKR7A2	aldo-keto reductase family 7, member A2 (aflatoxin aldehyde reductase) [Source:HGNC Symbol
ENSG00000197226	TBC1D9B	TBC1 domain family, member 9B (with GRAM domain) [Source:HGNC Symbol
ENSG00000151148	UBE3B	ubiquitin protein ligase E3B [Source:HGNC Symbol
ENSG00000141179	PCTP	phosphatidylcholine transfer protein [Source:HGNC Symbol
ENSG00000106537	TSPAN13	tetraspanin 13 [Source:HGNC Symbol
ENSG00000102781	KATNAL1	katanin p60 subunit A-like 1 [Source:HGNC Symbol
ENSG00000136003	ISCU	iron-sulfur cluster assembly enzyme [Source:HGNC Symbol
ENSG00000171148	TADA3	transcriptional adaptor 3 [Source:HGNC Symbol
ENSG00000196407	THEM5	thioesterase superfamily member 5 [Source:HGNC Symbol
ENSG00000115641	FHL2	four and a half LIM domains 2 [Source:HGNC Symbol
ENSG00000237805
ENSG00000213672	NCKIPSD	NCK interacting protein with SH3 domain [Source:HGNC Symbol
ENSG00000162819	BROX	BRO1 domain and CAAX motif containing [Source:HGNC Symbol
ENSG00000066185	ZMYND12	zinc finger, MYND-type containing 12 [Source:HGNC Symbol
ENSG00000125868	DSTN	destrin (actin depolymerizing factor) [Source:HGNC Symbol
ENSG00000163513	TGFBR2	transforming growth factor, beta receptor II (70/80kDa) [Source:HGNC Symbol
ENSG00000185909	KLHDC8B	kelch domain containing 8B [Source:HGNC Symbol
ENSG00000106211	HSPB1	heat shock 27kDa protein 1 [Source:HGNC Symbol
ENSG00000138772	ANXA3	annexin A3 [Source:HGNC Symbol
ENSG00000156411	C14orf2	chromosome 14 open reading frame 2 [Source:HGNC Symbol
ENSG00000166963	MAP1A	microtubule-associated protein 1A [Source:HGNC Symbol
ENSG00000227507	LTB	lymphotoxin beta (TNF superfamily, member 3) [Source:HGNC Symbol
ENSG00000126709	IFI6	interferon, alpha-inducible protein 6 [Source:HGNC Symbol
ENSG00000108387	2004-09-01	septin 4 [Source:HGNC Symbol
ENSG00000082146	STRADB	STE20-related kinase adaptor beta [Source:HGNC Symbol
ENSG00000103187	COTL1	coactosin-like 1 (Dictyostelium) [Source:HGNC Symbol
ENSG00000143933	CALM2	calmodulin 2 (phosphorylase kinase, delta) [Source:HGNC Symbol
ENSG00000177575	CD163	CD163 molecule [Source:HGNC Symbol
ENSG00000153283	CD96	CD96 molecule [Source:HGNC Symbol
ENSG00000185088	RPS27L	ribosomal protein S27-like [Source:HGNC Symbol
ENSG00000087258	GNAO1	guanine nucleotide binding protein (G protein), alpha activating activity polypeptide O [Source:HGNC Symbol
ENSG00000100359	SGSM3	small G protein signaling modulator 3 [Source:HGNC Symbol
ENSG00000134686	PHC2	polyhomeotic homolog 2 (Drosophila) [Source:HGNC Symbol
ENSG00000110917	MLEC	malectin [Source:HGNC Symbol
ENSG00000187098	MITF	microphthalmia-associated transcription factor [Source:HGNC Symbol
ENSG00000159176	CSRP1	cysteine and glycine-rich protein 1 [Source:HGNC Symbol
ENSG00000160789	LMNA	lamin A/C [Source:HGNC Symbol
ENSG00000101236	RNF24	ring finger protein 24 [Source:HGNC Symbol
ENSG00000185624	P4HB	prolyl 4-hydroxylase, beta polypeptide [Source:HGNC Symbol
ENSG00000137947	GTF2B	general transcription factor IIB [Source:HGNC Symbol
ENSG00000180879	SSR4	signal sequence receptor, delta [Source:HGNC Symbol
ENSG00000152952	PLOD2	procollagen-lysine, 2-oxoglutarate 5-dioxygenase 2 [Source:HGNC Symbol
ENSG00000172543	CTSW	cathepsin W [Source:HGNC Symbol
ENSG00000173598	NUDT4	nudix (nucleoside diphosphate linked moiety X)-type motif 4 [Source:HGNC Symbol
ENSG00000105829	BET1	Bet1 golgi vesicular membrane trafficking protein [Source:HGNC Symbol
ENSG00000196187	TMEM63A	transmembrane protein 63A [Source:HGNC Symbol
ENSG00000116962	NID1	nidogen 1 [Source:HGNC Symbol
ENSG00000060339	CCAR1	cell division cycle and apoptosis regulator 1 [Source:HGNC Symbol
ENSG00000011454	RABGAP1	RAB GTPase activating protein 1 [Source:HGNC Symbol
ENSG00000143198	MGST3	microsomal glutathione S-transferase 3 [Source:HGNC Symbol
ENSG00000241973	PI4KA	phosphatidylinositol 4-kinase, catalytic, alpha [Source:HGNC Symbol
ENSG00000102524	TNFSF13B	tumor necrosis factor (ligand) superfamily, member 13b [Source:HGNC Symbol
ENSG00000184792	OSBP2	oxysterol binding protein 2 [Source:HGNC Symbol
ENSG00000144224	UBXN4	UBX domain protein 4 [Source:HGNC Symbol
ENSG00000122515	ZMIZ2	zinc finger, MIZ-type containing 2 [Source:HGNC Symbol
ENSG00000173193	PARP14	poly (ADP-ribose) polymerase family, member 14 [Source:HGNC Symbol
ENSG00000177410	ZFAS1	ZNFX1 antisense RNA 1 [Source:HGNC Symbol
ENSG00000077044	DGKD	diacylglycerol kinase, delta 130kDa [Source:HGNC Symbol
ENSG00000175662	TOM1L2	target of myb1-like 2 (chicken) [Source:HGNC Symbol
ENSG00000197451	HNRNPAB	heterogeneous nuclear ribonucleoprotein A/B [Source:HGNC Symbol
ENSG00000136279	DBNL	drebrin-like [Source:HGNC Symbol
ENSG00000070756	PABPC1	poly(A) binding protein, cytoplasmic 1 [Source:HGNC Symbol
ENSG00000127526	SLC35E1	solute carrier family 35, member E1 [Source:HGNC Symbol
ENSG00000205126	ACCSL	1-aminocyclopropane-1-carboxylate synthase homolog (Arabidopsis)(non-functional)-like [Source:HGNC Symbol
ENSG00000108405	P2RX1	purinergic receptor P2X, ligand-gated ion channel, 1 [Source:HGNC Symbol
ENSG00000167004	PDIA3	protein disulfide isomerase family A, member 3 [Source:HGNC Symbol
ENSG00000102225	CDK16	cyclin-dependent kinase 16 [Source:HGNC Symbol
ENSG00000105835	NAMPT	nicotinamide phosphoribosyltransferase [Source:HGNC Symbol
ENSG00000153064	BANK1	B-cell scaffold protein with ankyrin repeats 1 [Source:HGNC Symbol
ENSG00000065978	YBX1	Y box binding protein 1 [Source:HGNC Symbol
ENSG00000143384	MCL1	myeloid cell leukemia sequence 1 (BCL2-related) [Source:HGNC Symbol
ENSG00000115457	IGFBP2	insulin-like growth factor binding protein 2, 36kDa [Source:HGNC Symbol
ENSG00000150977	RILPL2	Rab interacting lysosomal protein-like 2 [Source:HGNC Symbol
ENSG00000079277	MKNK1	MAP kinase interacting serine/threonine kinase 1 [Source:HGNC Symbol
ENSG00000161999	JMJD8	jumonji domain containing 8 [Source:HGNC Symbol
ENSG00000137500	CCDC90B	coiled-coil domain containing 90B [Source:HGNC Symbol
ENSG00000091527	CDV3	CDV3 homolog (mouse) [Source:HGNC Symbol
ENSG00000164346	NSA2	NSA2 ribosome biogenesis homolog (S. cerevisiae) [Source:HGNC Symbol
ENSG00000182287	AP1S2	adaptor-related protein complex 1, sigma 2 subunit [Source:HGNC Symbol
ENSG00000110330	BIRC2	baculoviral IAP repeat containing 2 [Source:HGNC Symbol
ENSG00000184500	PROS1	protein S (alpha) [Source:HGNC Symbol
ENSG00000233822	HIST1H2BN	histone cluster 1, H2bn [Source:HGNC Symbol
ENSG00000066294	CD84	CD84 molecule [Source:HGNC Symbol
ENSG00000137073	UBAP2	ubiquitin associated protein 2 [Source:HGNC Symbol
ENSG00000064933	PMS1	PMS1 postmeiotic segregation increased 1 (S. cerevisiae) [Source:HGNC Symbol
ENSG00000072952	MRVI1	murine retrovirus integration site 1 homolog [Source:HGNC Symbol
ENSG00000142089	IFITM3	interferon induced transmembrane protein 3 [Source:HGNC Symbol
ENSG00000151726	ACSL1	acyl-CoA synthetase long-chain family member 1 [Source:HGNC Symbol
ENSG00000091009	RBM27	RNA binding motif protein 27 [Source:HGNC Symbol
ENSG00000106070	GRB10	growth factor receptor-bound protein 10 [Source:HGNC Symbol
ENSG00000131791	PRKAB2	protein kinase, AMP-activated, beta 2 non-catalytic subunit [Source:HGNC Symbol
ENSG00000197728	RPS26	ribosomal protein S26 [Source:HGNC Symbol
ENSG00000089639	GMIP	GEM interacting protein [Source:HGNC Symbol
ENSG00000071553	ATP6AP1	ATPase, H+ transporting, lysosomal accessory protein 1 [Source:HGNC Symbol
ENSG00000130985	UBA1	ubiquitin-like modifier activating enzyme 1 [Source:HGNC Symbol
ENSG00000137831	UACA	uveal autoantigen with coiled-coil domains and ankyrin repeats [Source:HGNC Symbol
ENSG00000198513	ATL1	atlastin GTPase 1 [Source:HGNC Symbol
ENSG00000205593	DENND6B	DENN/MADD domain containing 6B [Source:HGNC Symbol
ENSG00000111196	MAGOHB	mago-nashi homolog B (Drosophila) [Source:HGNC Symbol
ENSG00000129680	MAP7D3	MAP7 domain containing 3 [Source:HGNC Symbol
ENSG00000156136	DCK	deoxycytidine kinase [Source:HGNC Symbol
ENSG00000083312	TNPO1	transportin 1 [Source:HGNC Symbol
ENSG00000105639	JAK3	Janus kinase 3 [Source:HGNC Symbol
ENSG00000163961	RNF168	ring finger protein 168, E3 ubiquitin protein ligase [Source:HGNC Symbol
ENSG00000067082	KLF6	Kruppel-like factor 6 [Source:HGNC Symbol
ENSG00000213516	RBMXL1	RNA binding motif protein, X-linked-like 1 [Source:HGNC Symbol
ENSG00000137225	CAPN11	calpain 11 [Source:HGNC Symbol
ENSG00000116266	STXBP3	syntaxin binding protein 3 [Source:HGNC Symbol
ENSG00000111885	MAN1A1	mannosidase, alpha, class 1A, member 1 [Source:HGNC Symbol
ENSG00000183963	SMTN	smoothelin [Source:HGNC Symbol
ENSG00000173757	STAT5B	signal transducer and activator of transcription 5B [Source:HGNC Symbol
ENSG00000198408	MGEA5	meningioma expressed antigen 5 (hyaluronidase) [Source:HGNC Symbol
ENSG00000204397	CARD16	caspase recruitment domain family, member 16 [Source:HGNC Symbol
ENSG00000205038	PKHD1L1	polycystic kidney and hepatic disease 1 (autosomal recessive)-like 1 [Source:HGNC Symbol
ENSG00000198818	SFT2D1	SFT2 domain containing 1 [Source:HGNC Symbol
ENSG00000075790	BCAP29	B-cell receptor-associated protein 29 [Source:HGNC Symbol
ENSG00000108370	RGS9	regulator of G-protein signaling 9 [Source:HGNC Symbol
ENSG00000040341	STAU2	staufen double-stranded RNA binding protein 2 [Source:HGNC Symbol
ENSG00000087191	PSMC5	proteasome (prosome, macropain) 26S subunit, ATPase, 5 [Source:HGNC Symbol
ENSG00000140750	ARHGAP17	Rho GTPase activating protein 17 [Source:HGNC Symbol
ENSG00000158578	ALAS2	aminolevulinate, delta-, synthase 2 [Source:HGNC Symbol
ENSG00000120265	PCMT1	protein-L-isoaspartate (D-aspartate) O-methyltransferase [Source:HGNC Symbol
ENSG00000110013	SIAE	sialic acid acetylesterase [Source:HGNC Symbol
ENSG00000198055	GRK6	G protein-coupled receptor kinase 6 [Source:HGNC Symbol
ENSG00000081870	HSPB11	heat shock protein family B (small), member 11 [Source:HGNC Symbol
ENSG00000197324	LRP10	low density lipoprotein receptor-related protein 10 [Source:HGNC Symbol
ENSG00000104341	LAPTM4B	lysosomal protein transmembrane 4 beta [Source:HGNC Symbol
ENSG00000140931	CMTM3	CKLF-like MARVEL transmembrane domain containing 3 [Source:HGNC Symbol
ENSG00000198668	CALM1	calmodulin 1 (phosphorylase kinase, delta) [Source:HGNC Symbol
ENSG00000179632	MAF1	MAF1 homolog (S. cerevisiae) [Source:HGNC Symbol
ENSG00000170037	CNTROB	centrobin, centrosomal BRCA2 interacting protein [Source:HGNC Symbol
ENSG00000122565	CBX3	chromobox homolog 3 [Source:HGNC Symbol
ENSG00000153317	ASAP1	ArfGAP with SH3 domain, ankyrin repeat and PH domain 1 [Source:HGNC Symbol
ENSG00000168310	IRF2	interferon regulatory factor 2 [Source:HGNC Symbol
ENSG00000100796	SMEK1	SMEK homolog 1, suppressor of mek1 (Dictyostelium) [Source:HGNC Symbol
ENSG00000085117	CD82	CD82 molecule [Source:HGNC Symbol
ENSG00000144747	TMF1	TATA element modulatory factor 1 [Source:HGNC Symbol
ENSG00000078687	TNRC6C	trinucleotide repeat containing 6C [Source:HGNC Symbol
ENSG00000119048	UBE2B	ubiquitin-conjugating enzyme E2B [Source:HGNC Symbol
ENSG00000064666	CNN2	calponin 2 [Source:HGNC Symbol
ENSG00000076944	STXBP2	syntaxin binding protein 2 [Source:HGNC Symbol
ENSG00000196611	MMP1	matrix metallopeptidase 1 (interstitial collagenase) [Source:HGNC Symbol
ENSG00000205268	PDE7A	phosphodiesterase 7A [Source:HGNC Symbol
ENSG00000158019	BRE	brain and reproductive organ-expressed (TNFRSF1A modulator) [Source:HGNC Symbol
ENSG00000174574	AKIRIN1	akirin 1 [Source:HGNC Symbol
ENSG00000064999	ANKS1A	ankyrin repeat and sterile alpha motif domain containing 1A [Source:HGNC Symbol
ENSG00000100439	ABHD4	abhydrolase domain containing 4 [Source:HGNC Symbol
ENSG00000105486	LIG1	ligase I, DNA, ATP-dependent [Source:HGNC Symbol
ENSG00000136929	HEMGN	hemogen [Source:HGNC Symbol
ENSG00000178691	SUZ12	SUZ12 polycomb repressive complex 2 subunit [Source:HGNC Symbol
ENSG00000168300	PCMTD1	protein-L-isoaspartate (D-aspartate) O-methyltransferase domain containing 1 [Source:HGNC Symbol
ENSG00000113638	TTC33	tetratricopeptide repeat domain 33 [Source:HGNC Symbol
ENSG00000179526	SHARPIN	SHANK-associated RH domain interactor [Source:HGNC Symbol
ENSG00000156689	GLYATL2	glycine-N-acyltransferase-like 2 [Source:HGNC Symbol
ENSG00000130956	HABP4	hyaluronan binding protein 4 [Source:HGNC Symbol
ENSG00000158604	TMED4	transmembrane emp24 protein transport domain containing 4 [Source:HGNC Symbol
ENSG00000144560	VGLL4	vestigial like 4 (Drosophila) [Source:HGNC Symbol
ENSG00000167323	STIM1	stromal interaction molecule 1 [Source:HGNC Symbol
ENSG00000124126	PREX1	phosphatidylinositol-3,4,5-trisphosphate-dependent Rac exchange factor 1 [Source:HGNC Symbol
ENSG00000142002	DPP9	dipeptidyl-peptidase 9 [Source:HGNC Symbol
ENSG00000044115	CTNNA1	catenin (cadherin-associated protein), alpha 1, 102kDa [Source:HGNC Symbol
ENSG00000167283	ATP5L	ATP synthase, H+ transporting, mitochondrial Fo complex, subunit G [Source:HGNC Symbol
ENSG00000134265	NAPG	N-ethylmaleimide-sensitive factor attachment protein, gamma [Source:HGNC Symbol
ENSG00000116199	FAM20B	family with sequence similarity 20, member B [Source:HGNC Symbol
ENSG00000089154	GCN1L1	GCN1 general control of amino-acid synthesis 1-like 1 (yeast) [Source:HGNC Symbol
ENSG00000240065	PSMB9	proteasome (prosome, macropain) subunit, beta type, 9 [Source:HGNC Symbol
ENSG00000044574	HSPA5	heat shock 70kDa protein 5 (glucose-regulated protein, 78kDa) [Source:HGNC Symbol
ENSG00000143368	SF3B4	splicing factor 3b, subunit 4, 49kDa [Source:HGNC Symbol
ENSG00000149131	SERPING1	serpin peptidase inhibitor, clade G (C1 inhibitor), member 1 [Source:HGNC Symbol
ENSG00000172426	RSPH9	radial spoke head 9 homolog (Chlamydomonas) [Source:HGNC Symbol
ENSG00000108582	CPD	carboxypeptidase D [Source:HGNC Symbol
ENSG00000197442	MAP3K5	mitogen-activated protein kinase kinase kinase 5 [Source:HGNC Symbol
ENSG00000114446	IFT57	intraflagellar transport 57 homolog (Chlamydomonas) [Source:HGNC Symbol
ENSG00000270055
ENSG00000137817	PARP6	poly (ADP-ribose) polymerase family, member 6 [Source:HGNC Symbol
ENSG00000005175	RPAP3	RNA polymerase II associated protein 3 [Source:HGNC Symbol
ENSG00000125107	CNOT1	CCR4-NOT transcription complex, subunit 1 [Source:HGNC Symbol
ENSG00000112655	PTK7	protein tyrosine kinase 7 [Source:HGNC Symbol
ENSG00000119632	IFI27L2	interferon, alpha-inducible protein 27-like 2 [Source:HGNC Symbol
ENSG00000122483	CCDC18	coiled-coil domain containing 18 [Source:HGNC Symbol
ENSG00000161638	ITGA5	integrin, alpha 5 (fibronectin receptor, alpha polypeptide) [Source:HGNC Symbol
ENSG00000112893	MAN2A1	mannosidase, alpha, class 2A, member 1 [Source:HGNC Symbol
ENSG00000169826	CSGALNACT2	chondroitin sulfate N-acetylgalactosaminyltransferase 2 [Source:HGNC Symbol
ENSG00000089127	OAS1	2'-5'-oligoadenylate synthetase 1, 40/46kDa [Source:HGNC Symbol
ENSG00000170017	ALCAM	activated leukocyte cell adhesion molecule [Source:HGNC Symbol
ENSG00000174844	DNAH12	dynein, axonemal, heavy chain 12 [Source:HGNC Symbol
ENSG00000153827	TRIP12	thyroid hormone receptor interactor 12 [Source:HGNC Symbol
ENSG00000175221	MED16	mediator complex subunit 16 [Source:HGNC Symbol
ENSG00000100461	RBM23	RNA binding motif protein 23 [Source:HGNC Symbol
ENSG00000103316	CRYM	crystallin, mu [Source:HGNC Symbol
ENSG00000132463	GRSF1	G-rich RNA sequence binding factor 1 [Source:HGNC Symbol
ENSG00000110848	CD69	CD69 molecule [Source:HGNC Symbol
ENSG00000008513	ST3GAL1	ST3 beta-galactoside alpha-2,3-sialyltransferase 1 [Source:HGNC Symbol
ENSG00000144381	HSPD1	heat shock 60kDa protein 1 (chaperonin) [Source:HGNC Symbol
ENSG00000128524	ATP6V1F	ATPase, H+ transporting, lysosomal 14kDa, V1 subunit F [Source:HGNC Symbol
ENSG00000073614	KDM5A	lysine (K)-specific demethylase 5A [Source:HGNC Symbol
ENSG00000173542	MOB1B	MOB kinase activator 1B [Source:HGNC Symbol
ENSG00000125375	ATP5S	ATP synthase, H+ transporting, mitochondrial Fo complex, subunit s (factor B) [Source:HGNC Symbol
ENSG00000104412	EMC2	ER membrane protein complex subunit 2 [Source:HGNC Symbol
ENSG00000181458	TMEM45A	transmembrane protein 45A [Source:HGNC Symbol
ENSG00000117984	CTSD	cathepsin D [Source:HGNC Symbol
ENSG00000099624	ATP5D	ATP synthase, H+ transporting, mitochondrial F1 complex, delta subunit [Source:HGNC Symbol
ENSG00000179295	PTPN11	protein tyrosine phosphatase, non-receptor type 11 [Source:HGNC Symbol
ENSG00000204272
ENSG00000197415	VEPH1	ventricular zone expressed PH domain-containing 1 [Source:HGNC Symbol
ENSG00000135316	SYNCRIP	synaptotagmin binding, cytoplasmic RNA interacting protein [Source:HGNC Symbol
ENSG00000105220	GPI	glucose-6-phosphate isomerase [Source:HGNC Symbol
ENSG00000257923	CUX1	cut-like homeobox 1 [Source:HGNC Symbol
ENSG00000172349	IL16	interleukin 16 [Source:HGNC Symbol
ENSG00000225630	MTND2P28	MT-ND2 pseudogene 28 [Source:HGNC Symbol
ENSG00000116717	GADD45A	growth arrest and DNA-damage-inducible, alpha [Source:HGNC Symbol
ENSG00000123219	CENPK	centromere protein K [Source:HGNC Symbol
ENSG00000163898	LIPH	lipase, member H [Source:HGNC Symbol
ENSG00000171843	MLLT3	myeloid/lymphoid or mixed-lineage leukemia (trithorax homolog, Drosophila)
ENSG00000198626	RYR2	ryanodine receptor 2 (cardiac) [Source:HGNC Symbol
ENSG00000166681	NGFRAP1	nerve growth factor receptor (TNFRSF16) associated protein 1 [Source:HGNC Symbol
ENSG00000084733	RAB10	RAB10, member RAS oncogene family [Source:HGNC Symbol
ENSG00000167996	FTH1	ferritin, heavy polypeptide 1 [Source:HGNC Symbol
ENSG00000163297	ANTXR2	anthrax toxin receptor 2 [Source:HGNC Symbol
ENSG00000134884	ARGLU1	arginine and glutamate rich 1 [Source:HGNC Symbol
ENSG00000114770	ABCC5	ATP-binding cassette, sub-family C (CFTR/MRP), member 5 [Source:HGNC Symbol
ENSG00000132376	INPP5K	inositol polyphosphate-5-phosphatase K [Source:HGNC Symbol
ENSG00000198648	STK39	serine threonine kinase 39 [Source:HGNC Symbol
ENSG00000166523	CLEC4E	C-type lectin domain family 4, member E [Source:HGNC Symbol
ENSG00000033627	ATP6V0A1	ATPase, H+ transporting, lysosomal V0 subunit a1 [Source:HGNC Symbol
ENSG00000107625	DDX50	DEAD (Asp-Glu-Ala-Asp) box polypeptide 50 [Source:HGNC Symbol
ENSG00000122862	SRGN	serglycin [Source:HGNC Symbol
ENSG00000102974	CTCF	CCCTC-binding factor (zinc finger protein) [Source:HGNC Symbol
ENSG00000197535	MYO5A	myosin VA (heavy chain 12, myoxin) [Source:HGNC Symbol
ENSG00000142168	SOD1	superoxide dismutase 1, soluble [Source:HGNC Symbol
ENSG00000114331	ACAP2	ArfGAP with coiled-coil, ankyrin repeat and PH domains 2 [Source:HGNC Symbol
ENSG00000138095	LRPPRC	leucine-rich pentatricopeptide repeat containing [Source:HGNC Symbol
ENSG00000147036	LANCL3	LanC lantibiotic synthetase component C-like 3 (bacterial) [Source:HGNC Symbol
ENSG00000126458	RRAS	related RAS viral (r-ras) oncogene homolog [Source:HGNC Symbol
ENSG00000150991	UBC	ubiquitin C [Source:HGNC Symbol
ENSG00000115317	HTRA2	HtrA serine peptidase 2 [Source:HGNC Symbol
ENSG00000211456	SACM1L	SAC1 suppressor of actin mutations 1-like (yeast) [Source:HGNC Symbol
ENSG00000128595	CALU	calumenin [Source:HGNC Symbol
ENSG00000130176	CNN1	calponin 1, basic, smooth muscle [Source:HGNC Symbol
ENSG00000160446	ZDHHC12	zinc finger, DHHC-type containing 12 [Source:HGNC Symbol
ENSG00000077235	GTF3C1	general transcription factor IIIC, polypeptide 1, alpha 220kDa [Source:HGNC Symbol
ENSG00000223519	KIF28P	kinesin family member 28, pseudogene [Source:HGNC Symbol
ENSG00000168685	IL7R	interleukin 7 receptor [Source:HGNC Symbol
ENSG00000116747	TROVE2	TROVE domain family, member 2 [Source:HGNC Symbol
ENSG00000137996	RTCA	RNA 3'-terminal phosphate cyclase [Source:HGNC Symbol
ENSG00000247271	ZBED5-AS1	ZBED5 antisense RNA 1 [Source:HGNC Symbol
ENSG00000147535	PPAPDC1B	phosphatidic acid phosphatase type 2 domain containing 1B [Source:HGNC Symbol
ENSG00000011638	TMEM159	transmembrane protein 159 [Source:HGNC Symbol
ENSG00000134108	ARL8B	ADP-ribosylation factor-like 8B [Source:HGNC Symbol
ENSG00000184613	NELL2	NEL-like 2 (chicken) [Source:HGNC Symbol
ENSG00000187555	USP7	ubiquitin specific peptidase 7 (herpes virus-associated) [Source:HGNC Symbol
ENSG00000158195	WASF2	WAS protein family, member 2 [Source:HGNC Symbol
ENSG00000127914	AKAP9	A kinase (PRKA) anchor protein 9 [Source:HGNC Symbol
ENSG00000166004	KIAA1731	KIAA1731 [Source:HGNC Symbol
ENSG00000115241	PPM1G	protein phosphatase, Mg2+/Mn2+ dependent, 1G [Source:HGNC Symbol
ENSG00000095794	CREM	cAMP responsive element modulator [Source:HGNC Symbol
ENSG00000177156	TALDO1	transaldolase 1 [Source:HGNC Symbol
ENSG00000138795	LEF1	lymphoid enhancer-binding factor 1 [Source:HGNC Symbol
ENSG00000138698	RAP1GDS1	RAP1, GTP-GDP dissociation stimulator 1 [Source:HGNC Symbol
ENSG00000198087	CD2AP	CD2-associated protein [Source:HGNC Symbol
ENSG00000136238	RAC1	ras-related C3 botulinum toxin substrate 1 (rho family, small GTP binding protein Rac1) [Source:HGNC Symbol
ENSG00000166770	ZNF667-AS1	ZNF667 antisense RNA 1 (head to head) [Source:HGNC Symbol
ENSG00000085224	ATRX	alpha thalassemia/mental retardation syndrome X-linked [Source:HGNC Symbol
ENSG00000166086	JAM3	junctional adhesion molecule 3 [Source:HGNC Symbol
ENSG00000185507	IRF7	interferon regulatory factor 7 [Source:HGNC Symbol
ENSG00000157045	NTAN1	N-terminal asparagine amidase [Source:HGNC Symbol
ENSG00000004059	ARF5	ADP-ribosylation factor 5 [Source:HGNC Symbol
ENSG00000105402	NAPA	N-ethylmaleimide-sensitive factor attachment protein, alpha [Source:HGNC Symbol
ENSG00000141030	COPS3	COP9 signalosome subunit 3 [Source:HGNC Symbol
ENSG00000099940	SNAP29	synaptosomal-associated protein, 29kDa [Source:HGNC Symbol
ENSG00000067955	CBFB	core-binding factor, beta subunit [Source:HGNC Symbol
ENSG00000114098	ARMC8	armadillo repeat containing 8 [Source:HGNC Symbol
ENSG00000198843		Selenoprotein T [Source:UniProtKB/Swiss-Prot
ENSG00000169129	AFAP1L2	actin filament associated protein 1-like 2 [Source:HGNC Symbol
ENSG00000101290	CDS2	CDP-diacylglycerol synthase (phosphatidate cytidylyltransferase) 2 [Source:HGNC Symbol
ENSG00000148175	STOM	stomatin [Source:HGNC Symbol
ENSG00000166181	API5	apoptosis inhibitor 5 [Source:HGNC Symbol
ENSG00000108219	TSPAN14	tetraspanin 14 [Source:HGNC Symbol
ENSG00000101605	MYOM1	myomesin 1 [Source:HGNC Symbol
ENSG00000124333	VAMP7	vesicle-associated membrane protein 7 [Source:HGNC Symbol
ENSG00000149485	FADS1	fatty acid desaturase 1 [Source:HGNC Symbol
ENSG00000156931	VPS8	vacuolar protein sorting 8 homolog (S. cerevisiae) [Source:HGNC Symbol
ENSG00000181104	F2R	coagulation factor II (thrombin) receptor [Source:HGNC Symbol
ENSG00000113810	SMC4	structural maintenance of chromosomes 4 [Source:HGNC Symbol
ENSG00000238683		Small nucleolar RNA U13 [Source:RFAM
ENSG00000099256	PRTFDC1	phosphoribosyl transferase domain containing 1 [Source:HGNC Symbol
ENSG00000087086	FTL	ferritin, light polypeptide [Source:HGNC Symbol
ENSG00000188677	PARVB	parvin, beta [Source:HGNC Symbol
ENSG00000036257	CUL3	cullin 3 [Source:HGNC Symbol
ENSG00000177479	ARIH2	ariadne RBR E3 ubiquitin protein ligase 2 [Source:HGNC Symbol
ENSG00000104946	TBC1D17	TBC1 domain family, member 17 [Source:HGNC Symbol
ENSG00000119655	NPC2	Niemann-Pick disease, type C2 [Source:HGNC Symbol
ENSG00000132153	DHX30	DEAH (Asp-Glu-Ala-His) box helicase 30 [Source:HGNC Symbol
ENSG00000055332	EIF2AK2	eukaryotic translation initiation factor 2-alpha kinase 2 [Source:HGNC Symbol
ENSG00000127922	SHFM1	split hand/foot malformation (ectrodactyly) type 1 [Source:HGNC Symbol
ENSG00000162598	C1orf87	chromosome 1 open reading frame 87 [Source:HGNC Symbol
ENSG00000196792	STRN3	striatin, calmodulin binding protein 3 [Source:HGNC Symbol
ENSG00000186642	PDE2A	phosphodiesterase 2A, cGMP-stimulated [Source:HGNC Symbol
ENSG00000167986	DDB1	damage-specific DNA binding protein 1, 127kDa [Source:HGNC Symbol
ENSG00000059758	CDK17	cyclin-dependent kinase 17 [Source:HGNC Symbol
ENSG00000100722	ZC3H14	zinc finger CCCH-type containing 14 [Source:HGNC Symbol
ENSG00000184743	ATL3	atlastin GTPase 3 [Source:HGNC Symbol
ENSG00000141429	GALNT1	UDP-N-acetyl-alpha-D-galactosamine:polypeptide N-acetylgalactosaminyltransferase 1 (GalNAc-T1) [Source:HGNC Symbol
ENSG00000135363	LMO2	LIM domain only 2 (rhombotin-like 1) [Source:HGNC Symbol
ENSG00000111897	SERINC1	serine incorporator 1 [Source:HGNC Symbol
ENSG00000086061	DNAJA1	DnaJ (Hsp40) homolog, subfamily A, member 1 [Source:HGNC Symbol
ENSG00000155097	ATP6V1C1	ATPase, H+ transporting, lysosomal 42kDa, V1 subunit C1 [Source:HGNC Symbol
ENSG00000266356

## Sheet: Table S2C
Table S2C - Biomarker RNA Panel Glioblastoma versus Brain Metastasis. Related to figure 1
ENSEMBL ID	Gene ID	Gene Name
ENSG00000151575	TEX9	testis expressed 9 [Source:HGNC Symbol
ENSG00000105971	CAV2	caveolin 2 [Source:HGNC Symbol
ENSG00000077984	CST7	cystatin F (leukocystatin) [Source:HGNC Symbol
ENSG00000163513	TGFBR2	transforming growth factor, beta receptor II (70/80kDa) [Source:HGNC Symbol
ENSG00000162819	BROX	BRO1 domain and CAAX motif containing [Source:HGNC Symbol
ENSG00000087258	GNAO1	guanine nucleotide binding protein (G protein), alpha activating activity polypeptide O [Source:HGNC Symbol
ENSG00000104164	BLOC1S6	biogenesis of lysosomal organelles complex-1, subunit 6, pallidin [Source:HGNC Symbol
ENSG00000185909	KLHDC8B	kelch domain containing 8B [Source:HGNC Symbol
ENSG00000173598	NUDT4	nudix (nucleoside diphosphate linked moiety X)-type motif 4 [Source:HGNC Symbol
ENSG00000106211	HSPB1	heat shock 27kDa protein 1 [Source:HGNC Symbol
ENSG00000103121	CMC2	C-x(9)-C motif containing 2 [Source:HGNC Symbol
ENSG00000143933	CALM2	calmodulin 2 (phosphorylase kinase, delta) [Source:HGNC Symbol
ENSG00000100906	NFKBIA	nuclear factor of kappa light polypeptide gene enhancer in B-cells inhibitor, alpha [Source:HGNC Symbol
ENSG00000083845	RPS5	ribosomal protein S5 [Source:HGNC Symbol
ENSG00000084070	SMAP2	small ArfGAP2 [Source:HGNC Symbol
ENSG00000154359	LONRF1	LON peptidase N-terminal domain and ring finger 1 [Source:HGNC Symbol
ENSG00000237805
ENSG00000172159	FRMD3	FERM domain containing 3 [Source:HGNC Symbol
ENSG00000101558	VAPA	VAMP (vesicle-associated membrane protein)-associated protein A, 33kDa [Source:HGNC Symbol
ENSG00000109272	PF4V1	platelet factor 4 variant 1 [Source:HGNC Symbol
ENSG00000120129	DUSP1	dual specificity phosphatase 1 [Source:HGNC Symbol
ENSG00000153064	BANK1	B-cell scaffold protein with ankyrin repeats 1 [Source:HGNC Symbol
ENSG00000165025	SYK	spleen tyrosine kinase [Source:HGNC Symbol
ENSG00000196407	THEM5	thioesterase superfamily member 5 [Source:HGNC Symbol
ENSG00000143198	MGST3	microsomal glutathione S-transferase 3 [Source:HGNC Symbol
ENSG00000141179	PCTP	phosphatidylcholine transfer protein [Source:HGNC Symbol
ENSG00000117289	TXNIP	thioredoxin interacting protein [Source:HGNC Symbol
ENSG00000216863	LY86-AS1	LY86 antisense RNA 1 [Source:HGNC Symbol
ENSG00000182463	TSHZ2	teashirt zinc finger homeobox 2 [Source:HGNC Symbol
ENSG00000137831	UACA	uveal autoantigen with coiled-coil domains and ankyrin repeats [Source:HGNC Symbol
ENSG00000141068	KSR1	kinase suppressor of ras 1 [Source:HGNC Symbol
ENSG00000182287	AP1S2	adaptor-related protein complex 1, sigma 2 subunit [Source:HGNC Symbol
ENSG00000108107	RPL28	ribosomal protein L28 [Source:HGNC Symbol
ENSG00000134825	TMEM258	transmembrane protein 258 [Source:HGNC Symbol
ENSG00000197728	RPS26	ribosomal protein S26 [Source:HGNC Symbol
ENSG00000198513	ATL1	atlastin GTPase 1 [Source:HGNC Symbol
ENSG00000181016	LSMEM1	leucine-rich single-pass membrane protein 1 [Source:HGNC Symbol
ENSG00000156738	MS4A1	membrane-spanning 4-domains, subfamily A, member 1 [Source:HGNC Symbol
ENSG00000161638	ITGA5	integrin, alpha 5 (fibronectin receptor, alpha polypeptide) [Source:HGNC Symbol
ENSG00000143384	MCL1	myeloid cell leukemia sequence 1 (BCL2-related) [Source:HGNC Symbol
ENSG00000112306	RPS12	ribosomal protein S12 [Source:HGNC Symbol
ENSG00000130956	HABP4	hyaluronan binding protein 4 [Source:HGNC Symbol
ENSG00000091009	RBM27	RNA binding motif protein 27 [Source:HGNC Symbol
ENSG00000204397	CARD16	caspase recruitment domain family, member 16 [Source:HGNC Symbol
ENSG00000102265	TIMP1	TIMP metallopeptidase inhibitor 1 [Source:HGNC Symbol
ENSG00000105373	GLTSCR2	glioma tumor suppressor candidate region gene 2 [Source:HGNC Symbol
ENSG00000110713	NUP98	nucleoporin 98kDa [Source:HGNC Symbol
ENSG00000105486	LIG1	ligase I, DNA, ATP-dependent [Source:HGNC Symbol
ENSG00000167283	ATP5L	ATP synthase, H+ transporting, mitochondrial Fo complex, subunit G [Source:HGNC Symbol
ENSG00000130175	PRKCSH	protein kinase C substrate 80K-H [Source:HGNC Symbol
ENSG00000137642	SORL1	sortilin-related receptor, L(DLR class) A repeats containing [Source:HGNC Symbol
ENSG00000239839	DEFA3	defensin, alpha 3, neutrophil-specific [Source:HGNC Symbol
ENSG00000170017	ALCAM	activated leukocyte cell adhesion molecule [Source:HGNC Symbol
ENSG00000081870	HSPB11	heat shock protein family B (small), member 11 [Source:HGNC Symbol
ENSG00000142937	RPS8	ribosomal protein S8 [Source:HGNC Symbol
ENSG00000091527	CDV3	CDV3 homolog (mouse) [Source:HGNC Symbol
ENSG00000135334	AKIRIN2	akirin 2 [Source:HGNC Symbol
ENSG00000211898	IGHD	immunoglobulin heavy constant delta [Source:HGNC Symbol
ENSG00000065833	ME1	malic enzyme 1, NADP(+)-dependent, cytosolic [Source:HGNC Symbol
ENSG00000123146	CD97	CD97 molecule [Source:HGNC Symbol
ENSG00000181555	SETD2	SET domain containing 2 [Source:HGNC Symbol
ENSG00000124126	PREX1	phosphatidylinositol-3,4,5-trisphosphate-dependent Rac exchange factor 1 [Source:HGNC Symbol
ENSG00000100359	SGSM3	small G protein signaling modulator 3 [Source:HGNC Symbol
ENSG00000118680	MYL12B	myosin, light chain 12B, regulatory [Source:HGNC Symbol
ENSG00000187097	ENTPD5	ectonucleoside triphosphate diphosphohydrolase 5 [Source:HGNC Symbol
ENSG00000111371	SLC38A1	solute carrier family 38, member 1 [Source:HGNC Symbol
ENSG00000100796	SMEK1	SMEK homolog 1, suppressor of mek1 (Dictyostelium) [Source:HGNC Symbol
ENSG00000196565	HBG2	hemoglobin, gamma G [Source:HGNC Symbol
ENSG00000089154	GCN1L1	GCN1 general control of amino-acid synthesis 1-like 1 (yeast) [Source:HGNC Symbol
ENSG00000127314	RAP1B	RAP1B, member of RAS oncogene family [Source:HGNC Symbol
ENSG00000114942	EEF1B2	eukaryotic translation elongation factor 1 beta 2 [Source:HGNC Symbol
ENSG00000100307	CBX7	chromobox homolog 7 [Source:HGNC Symbol
ENSG00000115641	FHL2	four and a half LIM domains 2 [Source:HGNC Symbol
ENSG00000083312	TNPO1	transportin 1 [Source:HGNC Symbol
ENSG00000067082	KLF6	Kruppel-like factor 6 [Source:HGNC Symbol
ENSG00000143368	SF3B4	splicing factor 3b, subunit 4, 49kDa [Source:HGNC Symbol
ENSG00000137500	CCDC90B	coiled-coil domain containing 90B [Source:HGNC Symbol
ENSG00000166483	WEE1	WEE1 G2 checkpoint kinase [Source:HGNC Symbol
ENSG00000198648	STK39	serine threonine kinase 39 [Source:HGNC Symbol
ENSG00000142676	RPL11	ribosomal protein L11 [Source:HGNC Symbol
ENSG00000102317	RBM3	RNA binding motif (RNP1, RRM) protein 3 [Source:HGNC Symbol
ENSG00000142534	RPS11	ribosomal protein S11 [Source:HGNC Symbol
ENSG00000166888	STAT6	signal transducer and activator of transcription 6, interleukin-4 induced [Source:HGNC Symbol
ENSG00000130176	CNN1	calponin 1, basic, smooth muscle [Source:HGNC Symbol
ENSG00000145592	RPL37	ribosomal protein L37 [Source:HGNC Symbol
ENSG00000137478	FCHSD2	FCH and double SH3 domains 2 [Source:HGNC Symbol
ENSG00000180879	SSR4	signal sequence receptor, delta [Source:HGNC Symbol
ENSG00000134686	PHC2	polyhomeotic homolog 2 (Drosophila) [Source:HGNC Symbol
ENSG00000125375	ATP5S	ATP synthase, H+ transporting, mitochondrial Fo complex, subunit s (factor B) [Source:HGNC Symbol
ENSG00000170037	CNTROB	centrobin, centrosomal BRCA2 interacting protein [Source:HGNC Symbol
ENSG00000116266	STXBP3	syntaxin binding protein 3 [Source:HGNC Symbol
ENSG00000167526	RPL13	ribosomal protein L13 [Source:HGNC Symbol
ENSG00000105835	NAMPT	nicotinamide phosphoribosyltransferase [Source:HGNC Symbol
ENSG00000198753	PLXNB3	plexin B3 [Source:HGNC Symbol
ENSG00000253394	LINC00534	long intergenic non-protein coding RNA 534 [Source:HGNC Symbol
ENSG00000110848	CD69	CD69 molecule [Source:HGNC Symbol
ENSG00000270055
ENSG00000114446	IFT57	intraflagellar transport 57 homolog (Chlamydomonas) [Source:HGNC Symbol
ENSG00000173542	MOB1B	MOB kinase activator 1B [Source:HGNC Symbol
ENSG00000168300	PCMTD1	protein-L-isoaspartate (D-aspartate) O-methyltransferase domain containing 1 [Source:HGNC Symbol
ENSG00000070423	RNF126	ring finger protein 126 [Source:HGNC Symbol
ENSG00000228651
ENSG00000149806	FAU	Finkel-Biskis-Reilly murine sarcoma virus (FBR-MuSV) ubiquitously expressed [Source:HGNC Symbol
ENSG00000106615	RHEB	Ras homolog enriched in brain [Source:HGNC Symbol
ENSG00000068878	PSME4	proteasome (prosome, macropain) activator subunit 4 [Source:HGNC Symbol
ENSG00000083799	CYLD	cylindromatosis (turban tumor syndrome) [Source:HGNC Symbol
ENSG00000108582	CPD	carboxypeptidase D [Source:HGNC Symbol
ENSG00000119655	NPC2	Niemann-Pick disease, type C2 [Source:HGNC Symbol
ENSG00000114054	PCCB	propionyl CoA carboxylase, beta polypeptide [Source:HGNC Symbol
ENSG00000247271	ZBED5-AS1	ZBED5 antisense RNA 1 [Source:HGNC Symbol
ENSG00000166452	AKIP1	A kinase (PRKA) interacting protein 1 [Source:HGNC Symbol
ENSG00000186815	TPCN1	two pore segment channel 1 [Source:HGNC Symbol
ENSG00000086232	EIF2AK1	eukaryotic translation initiation factor 2-alpha kinase 1 [Source:HGNC Symbol
ENSG00000249307	LINC01088	long intergenic non-protein coding RNA 1088 [Source:HGNC Symbol
ENSG00000011638	TMEM159	transmembrane protein 159 [Source:HGNC Symbol
ENSG00000134265	NAPG	N-ethylmaleimide-sensitive factor attachment protein, gamma [Source:HGNC Symbol
ENSG00000172349	IL16	interleukin 16 [Source:HGNC Symbol
ENSG00000198168	SVIP	small VCP/p97-interacting protein [Source:HGNC Symbol
ENSG00000164346	NSA2	NSA2 ribosome biogenesis homolog (S. cerevisiae) [Source:HGNC Symbol
ENSG00000075568	TMEM131	transmembrane protein 131 [Source:HGNC Symbol
ENSG00000177600	RPLP2	ribosomal protein, large, P2 [Source:HGNC Symbol
ENSG00000172809	RPL38	ribosomal protein L38 [Source:HGNC Symbol
ENSG00000167100	SAMD14	sterile alpha motif domain containing 14 [Source:HGNC Symbol
ENSG00000129562	DAD1	defender against cell death 1 [Source:HGNC Symbol
ENSG00000082397	EPB41L3	erythrocyte membrane protein band 4.1-like 3 [Source:HGNC Symbol
ENSG00000205268	PDE7A	phosphodiesterase 7A [Source:HGNC Symbol
ENSG00000120903	CHRNA2	cholinergic receptor, nicotinic, alpha 2 (neuronal) [Source:HGNC Symbol
ENSG00000179295	PTPN11	protein tyrosine phosphatase, non-receptor type 11 [Source:HGNC Symbol
ENSG00000120675	DNAJC15	DnaJ (Hsp40) homolog, subfamily C, member 15 [Source:HGNC Symbol
ENSG00000198242	RPL23A	ribosomal protein L23a [Source:HGNC Symbol
ENSG00000231500	RPS18	ribosomal protein S18 [Source:HGNC Symbol
ENSG00000128815	WDFY4	WDFY family member 4 [Source:HGNC Symbol
ENSG00000173915	USMG5	up-regulated during skeletal muscle growth 5 homolog (mouse) [Source:HGNC Symbol
ENSG00000129667	RHBDF2	rhomboid 5 homolog 2 (Drosophila) [Source:HGNC Symbol
ENSG00000166963	MAP1A	microtubule-associated protein 1A [Source:HGNC Symbol
ENSG00000114439	BBX	bobby sox homolog (Drosophila) [Source:HGNC Symbol
ENSG00000147535	PPAPDC1B	phosphatidic acid phosphatase type 2 domain containing 1B [Source:HGNC Symbol
ENSG00000109854	HTATIP2	HIV-1 Tat interactive protein 2, 30kDa [Source:HGNC Symbol
ENSG00000101596	SMCHD1	structural maintenance of chromosomes flexible hinge domain containing 1 [Source:HGNC Symbol
ENSG00000233927	RPS28	ribosomal protein S28 [Source:HGNC Symbol
ENSG00000131171	SH3BGRL	SH3 domain binding glutamic acid-rich protein like [Source:HGNC Symbol
ENSG00000128524	ATP6V1F	ATPase, H+ transporting, lysosomal 14kDa, V1 subunit F [Source:HGNC Symbol
ENSG00000084733	RAB10	RAB10, member RAS oncogene family [Source:HGNC Symbol
ENSG00000102804	TSC22D1	TSC22 domain family, member 1 [Source:HGNC Symbol
ENSG00000153317	ASAP1	ArfGAP with SH3 domain, ankyrin repeat and PH domain 1 [Source:HGNC Symbol
ENSG00000149273	RPS3	ribosomal protein S3 [Source:HGNC Symbol
ENSG00000134202	GSTM3	glutathione S-transferase mu 3 (brain) [Source:HGNC Symbol
ENSG00000151726	ACSL1	acyl-CoA synthetase long-chain family member 1 [Source:HGNC Symbol
ENSG00000134308	YWHAQ	tyrosine 3-monooxygenase/tryptophan 5-monooxygenase activation protein, theta [Source:HGNC Symbol
ENSG00000272053
ENSG00000145425	RPS3A	ribosomal protein S3A [Source:HGNC Symbol
ENSG00000064999	ANKS1A	ankyrin repeat and sterile alpha motif domain containing 1A [Source:HGNC Symbol
ENSG00000087191	PSMC5	proteasome (prosome, macropain) 26S subunit, ATPase, 5 [Source:HGNC Symbol
ENSG00000132463	GRSF1	G-rich RNA sequence binding factor 1 [Source:HGNC Symbol
ENSG00000181458	TMEM45A	transmembrane protein 45A [Source:HGNC Symbol
ENSG00000133639	BTG1	B-cell translocation gene 1, anti-proliferative [Source:HGNC Symbol
ENSG00000168066	SF1	splicing factor 1 [Source:HGNC Symbol
ENSG00000155975	VPS37A	vacuolar protein sorting 37 homolog A (S. cerevisiae) [Source:HGNC Symbol
ENSG00000177455	CD19	CD19 molecule [Source:HGNC Symbol
ENSG00000054356	PTPRN	protein tyrosine phosphatase, receptor type, N [Source:HGNC Symbol
ENSG00000116473	RAP1A	RAP1A, member of RAS oncogene family [Source:HGNC Symbol
ENSG00000081154	PCNP	PEST proteolytic signal containing nuclear protein [Source:HGNC Symbol
ENSG00000169180	XPO6	exportin 6 [Source:HGNC Symbol
ENSG00000092841	MYL6	myosin, light chain 6, alkali, smooth muscle and non-muscle [Source:HGNC Symbol
ENSG00000213741	RPS29	ribosomal protein S29 [Source:HGNC Symbol
ENSG00000143353	LYPLAL1	lysophospholipase-like 1 [Source:HGNC Symbol
ENSG00000198087	CD2AP	CD2-associated protein [Source:HGNC Symbol
ENSG00000198755	RPL10A	ribosomal protein L10a [Source:HGNC Symbol
ENSG00000163682	RPL9	ribosomal protein L9 [Source:HGNC Symbol
ENSG00000164171	ITGA2	integrin, alpha 2 (CD49B, alpha 2 subunit of VLA-2 receptor) [Source:HGNC Symbol
ENSG00000184205	TSPYL2	TSPY-like 2 [Source:HGNC Symbol
ENSG00000138095	LRPPRC	leucine-rich pentatricopeptide repeat containing [Source:HGNC Symbol
ENSG00000112419	PHACTR2	phosphatase and actin regulator 2 [Source:HGNC Symbol
ENSG00000134108	ARL8B	ADP-ribosylation factor-like 8B [Source:HGNC Symbol
ENSG00000133106	EPSTI1	epithelial stromal interaction 1 (breast) [Source:HGNC Symbol
ENSG00000177030	DEAF1	DEAF1 transcription factor [Source:HGNC Symbol
ENSG00000140307	GTF2A2	general transcription factor IIA, 2, 12kDa [Source:HGNC Symbol
ENSG00000182400	TRAPPC6B	trafficking protein particle complex 6B [Source:HGNC Symbol
ENSG00000062716	VMP1	vacuole membrane protein 1 [Source:HGNC Symbol
ENSG00000151422	FER	fer (fps/fes related) tyrosine kinase [Source:HGNC Symbol
ENSG00000163346	PBXIP1	pre-B-cell leukemia homeobox interacting protein 1 [Source:HGNC Symbol
ENSG00000198189	HSD17B11	hydroxysteroid (17-beta) dehydrogenase 11 [Source:HGNC Symbol
ENSG00000073614	KDM5A	lysine (K)-specific demethylase 5A [Source:HGNC Symbol
ENSG00000158985	CDC42SE2	CDC42 small effector 2 [Source:HGNC Symbol
ENSG00000134278	SPIRE1	spire-type actin nucleation factor 1 [Source:HGNC Symbol
ENSG00000266401
ENSG00000019582	CD74	CD74 molecule, major histocompatibility complex, class II invariant chain [Source:HGNC Symbol
ENSG00000119535	CSF3R	colony stimulating factor 3 receptor (granulocyte) [Source:HGNC Symbol
ENSG00000197958	RPL12	ribosomal protein L12 [Source:HGNC Symbol
ENSG00000077585	GPR137B	G protein-coupled receptor 137B [Source:HGNC Symbol
ENSG00000084463	WBP11	WW domain binding protein 11 [Source:HGNC Symbol
ENSG00000133703	KRAS	Kirsten rat sarcoma viral oncogene homolog [Source:HGNC Symbol
ENSG00000096384	HSP90AB1	heat shock protein 90kDa alpha (cytosolic), class B member 1 [Source:HGNC Symbol
ENSG00000134644	PUM1	pumilio RNA-binding family member 1 [Source:HGNC Symbol
ENSG00000115290	GRB14	growth factor receptor-bound protein 14 [Source:HGNC Symbol
ENSG00000140396	NCOA2	nuclear receptor coactivator 2 [Source:HGNC Symbol
ENSG00000100439	ABHD4	abhydrolase domain containing 4 [Source:HGNC Symbol
ENSG00000078668	VDAC3	voltage-dependent anion channel 3 [Source:HGNC Symbol
ENSG00000177556	ATOX1	antioxidant 1 copper chaperone [Source:HGNC Symbol
ENSG00000169826	CSGALNACT2	chondroitin sulfate N-acetylgalactosaminyltransferase 2 [Source:HGNC Symbol
ENSG00000154723	ATP5J	ATP synthase, H+ transporting, mitochondrial Fo complex, subunit F6 [Source:HGNC Symbol
ENSG00000036257	CUL3	cullin 3 [Source:HGNC Symbol
ENSG00000105640	RPL18A	ribosomal protein L18a [Source:HGNC Symbol
ENSG00000125868	DSTN	destrin (actin depolymerizing factor) [Source:HGNC Symbol
ENSG00000091164	TXNL1	thioredoxin-like 1 [Source:HGNC Symbol
ENSG00000124333	VAMP7	vesicle-associated membrane protein 7 [Source:HGNC Symbol
ENSG00000077235	GTF3C1	general transcription factor IIIC, polypeptide 1, alpha 220kDa [Source:HGNC Symbol
ENSG00000150681	RGS18	regulator of G-protein signaling 18 [Source:HGNC Symbol
ENSG00000204084	INPP5B	inositol polyphosphate-5-phosphatase, 75kDa [Source:HGNC Symbol
ENSG00000089157	RPLP0	ribosomal protein, large, P0 [Source:HGNC Symbol
ENSG00000113638	TTC33	tetratricopeptide repeat domain 33 [Source:HGNC Symbol
ENSG00000204256	BRD2	bromodomain containing 2 [Source:HGNC Symbol
ENSG00000103769	RAB11A	RAB11A, member RAS oncogene family [Source:HGNC Symbol
ENSG00000010270	STARD3NL	STARD3 N-terminal like [Source:HGNC Symbol
ENSG00000102524	TNFSF13B	tumor necrosis factor (ligand) superfamily, member 13b [Source:HGNC Symbol
ENSG00000147036	LANCL3	LanC lantibiotic synthetase component C-like 3 (bacterial) [Source:HGNC Symbol
ENSG00000134419	RPS15A	ribosomal protein S15a [Source:HGNC Symbol
ENSG00000171858	RPS21	ribosomal protein S21 [Source:HGNC Symbol
ENSG00000099331	MYO9B	myosin IXB [Source:HGNC Symbol
ENSG00000162923	WDR26	WD repeat domain 26 [Source:HGNC Symbol
ENSG00000197756	RPL37A	ribosomal protein L37a [Source:HGNC Symbol
ENSG00000122515	ZMIZ2	zinc finger, MIZ-type containing 2 [Source:HGNC Symbol
ENSG00000102898	NUTF2	nuclear transport factor 2 [Source:HGNC Symbol
ENSG00000125691	RPL23	ribosomal protein L23 [Source:HGNC Symbol
ENSG00000254999	BRK1	BRICK1, SCAR/WAVE actin-nucleating complex subunit [Source:HGNC Symbol
ENSG00000166681	NGFRAP1	nerve growth factor receptor (TNFRSF16) associated protein 1 [Source:HGNC Symbol
ENSG00000204406	MBD5	methyl-CpG binding domain protein 5 [Source:HGNC Symbol
ENSG00000158406	HIST1H4H	histone cluster 1, H4h [Source:HGNC Symbol
ENSG00000233822	HIST1H2BN	histone cluster 1, H2bn [Source:HGNC Symbol
ENSG00000108654	DDX5	DEAD (Asp-Glu-Ala-Asp) box helicase 5 [Source:HGNC Symbol
ENSG00000021776	AQR	aquarius intron-binding spliceosomal factor [Source:HGNC Symbol
ENSG00000149091	DGKZ	diacylglycerol kinase, zeta [Source:HGNC Symbol
ENSG00000146834	MEPCE	methylphosphate capping enzyme [Source:HGNC Symbol
ENSG00000115268	RPS15	ribosomal protein S15 [Source:HGNC Symbol
ENSG00000116514	RNF19B	ring finger protein 19B [Source:HGNC Symbol
ENSG00000052841	TTC17	tetratricopeptide repeat domain 17 [Source:HGNC Symbol
ENSG00000106617	PRKAG2	protein kinase, AMP-activated, gamma 2 non-catalytic subunit [Source:HGNC Symbol
ENSG00000184203	PPP1R2	protein phosphatase 1, regulatory (inhibitor) subunit 2 [Source:HGNC Symbol
ENSG00000108298	RPL19	ribosomal protein L19 [Source:HGNC Symbol
ENSG00000184792	OSBP2	oxysterol binding protein 2 [Source:HGNC Symbol
ENSG00000110700	RPS13	ribosomal protein S13 [Source:HGNC Symbol
ENSG00000159128	IFNGR2	interferon gamma receptor 2 (interferon gamma transducer 1) [Source:HGNC Symbol
ENSG00000163738	MTHFD2L	methylenetetrahydrofolate dehydrogenase (NADP+ dependent) 2-like [Source:HGNC Symbol
ENSG00000141298	SSH2	slingshot protein phosphatase 2 [Source:HGNC Symbol
ENSG00000165264	NDUFB6	NADH dehydrogenase (ubiquinone) 1 beta subcomplex, 6, 17kDa [Source:HGNC Symbol
ENSG00000127022	CANX	calnexin [Source:HGNC Symbol
ENSG00000142546	NOSIP	nitric oxide synthase interacting protein [Source:HGNC Symbol
ENSG00000065518	NDUFB4	NADH dehydrogenase (ubiquinone) 1 beta subcomplex, 4, 15kDa [Source:HGNC Symbol
ENSG00000213625	LEPROT	leptin receptor overlapping transcript [Source:HGNC Symbol
ENSG00000137996	RTCA	RNA 3'-terminal phosphate cyclase [Source:HGNC Symbol
ENSG00000165970	SLC6A5	solute carrier family 6 (neurotransmitter transporter), member 5 [Source:HGNC Symbol
ENSG00000231925	TAPBP	TAP binding protein (tapasin) [Source:HGNC Symbol
ENSG00000142168	SOD1	superoxide dismutase 1, soluble [Source:HGNC Symbol
ENSG00000028528	SNX1	sorting nexin 1 [Source:HGNC Symbol
ENSG00000213445	SIPA1	signal-induced proliferation-associated 1 [Source:HGNC Symbol
ENSG00000188404	SELL	selectin L [Source:HGNC Symbol
ENSG00000111912	NCOA7	nuclear receptor coactivator 7 [Source:HGNC Symbol
ENSG00000108344	PSMD3	proteasome (prosome, macropain) 26S subunit, non-ATPase, 3 [Source:HGNC Symbol
ENSG00000136044	APPL2	adaptor protein, phosphotyrosine interaction, PH domain and leucine zipper containing 2 [Source:HGNC Symbol
ENSG00000178035	IMPDH2	IMP (inosine 5'-monophosphate) dehydrogenase 2 [Source:HGNC Symbol
ENSG00000130340	SNX9	sorting nexin 9 [Source:HGNC Symbol
ENSG00000005339	CREBBP	CREB binding protein [Source:HGNC Symbol
ENSG00000104695	PPP2CB	protein phosphatase 2, catalytic subunit, beta isozyme [Source:HGNC Symbol
ENSG00000166523	CLEC4E	C-type lectin domain family 4, member E [Source:HGNC Symbol
ENSG00000150637	CD226	CD226 molecule [Source:HGNC Symbol
ENSG00000141867	BRD4	bromodomain containing 4 [Source:HGNC Symbol
ENSG00000104946	TBC1D17	TBC1 domain family, member 17 [Source:HGNC Symbol
ENSG00000173812	EIF1	eukaryotic translation initiation factor 1 [Source:HGNC Symbol
ENSG00000092820	EZR	ezrin [Source:HGNC Symbol
ENSG00000081237	PTPRC	protein tyrosine phosphatase, receptor type, C [Source:HGNC Symbol
ENSG00000076770	MBNL3	muscleblind-like splicing regulator 3 [Source:HGNC Symbol
ENSG00000166710	B2M	beta-2-microglobulin [Source:HGNC Symbol
ENSG00000119801	YPEL5	yippee-like 5 (Drosophila) [Source:HGNC Symbol
ENSG00000114209	PDCD10	programmed cell death 10 [Source:HGNC Symbol
ENSG00000071082	RPL31	ribosomal protein L31 [Source:HGNC Symbol
ENSG00000131966	ACTR10	actin-related protein 10 homolog (S. cerevisiae) [Source:HGNC Symbol
ENSG00000198055	GRK6	G protein-coupled receptor kinase 6 [Source:HGNC Symbol
ENSG00000103249	CLCN7	chloride channel, voltage-sensitive 7 [Source:HGNC Symbol
ENSG00000065882	TBC1D1	TBC1 (tre-2/USP6, BUB2, cdc16) domain family, member 1 [Source:HGNC Symbol
ENSG00000120899	PTK2B	protein tyrosine kinase 2 beta [Source:HGNC Symbol
ENSG00000137804	NUSAP1	nucleolar and spindle associated protein 1 [Source:HGNC Symbol
ENSG00000115808	STRN	striatin, calmodulin binding protein [Source:HGNC Symbol
ENSG00000198612	COPS8	COP9 signalosome subunit 8 [Source:HGNC Symbol
ENSG00000104231	ZFAND1	zinc finger, AN1-type domain 1 [Source:HGNC Symbol
ENSG00000248242
ENSG00000162894	FAIM3	Fas apoptotic inhibitory molecule 3 [Source:HGNC Symbol
ENSG00000122705	CLTA	clathrin, light chain A [Source:HGNC Symbol
ENSG00000086506	HBQ1	hemoglobin, theta 1 [Source:HGNC Symbol
ENSG00000173757	STAT5B	signal transducer and activator of transcription 5B [Source:HGNC Symbol
ENSG00000142541	RPL13A	ribosomal protein L13a [Source:HGNC Symbol
ENSG00000177076	ACER2	alkaline ceramidase 2 [Source:HGNC Symbol
ENSG00000087086	FTL	ferritin, light polypeptide [Source:HGNC Symbol
ENSG00000114391	RPL24	ribosomal protein L24 [Source:HGNC Symbol
ENSG00000130402	ACTN4	actinin, alpha 4 [Source:HGNC Symbol
ENSG00000148346	LCN2	lipocalin 2 [Source:HGNC Symbol
ENSG00000135338	LCA5	Leber congenital amaurosis 5 [Source:HGNC Symbol
ENSG00000173020	ADRBK1	adrenergic, beta, receptor kinase 1 [Source:HGNC Symbol
ENSG00000119632	IFI27L2	interferon, alpha-inducible protein 27-like 2 [Source:HGNC Symbol
ENSG00000126267	COX6B1	cytochrome c oxidase subunit VIb polypeptide 1 (ubiquitous) [Source:HGNC Symbol
ENSG00000177575	CD163	CD163 molecule [Source:HGNC Symbol
ENSG00000131188	PRR7	proline rich 7 (synaptic) [Source:HGNC Symbol
ENSG00000068308	OTUD5	OTU domain containing 5 [Source:HGNC Symbol
ENSG00000198001	IRAK4	interleukin-1 receptor-associated kinase 4 [Source:HGNC Symbol
ENSG00000180596	HIST1H2BC	histone cluster 1, H2bc [Source:HGNC Symbol
ENSG00000043093	DCUN1D1	DCN1, defective in cullin neddylation 1, domain containing 1 [Source:HGNC Symbol
ENSG00000042753	AP2S1	adaptor-related protein complex 2, sigma 1 subunit [Source:HGNC Symbol
ENSG00000149131	SERPING1	serpin peptidase inhibitor, clade G (C1 inhibitor), member 1 [Source:HGNC Symbol
ENSG00000137818	RPLP1	ribosomal protein, large, P1 [Source:HGNC Symbol
ENSG00000115241	PPM1G	protein phosphatase, Mg2+/Mn2+ dependent, 1G [Source:HGNC Symbol
ENSG00000108370	RGS9	regulator of G-protein signaling 9 [Source:HGNC Symbol
ENSG00000132153	DHX30	DEAH (Asp-Glu-Ala-His) box helicase 30 [Source:HGNC Symbol
ENSG00000141506	PIK3R5	phosphoinositide-3-kinase, regulatory subunit 5 [Source:HGNC Symbol
ENSG00000007202	KIAA0100	KIAA0100 [Source:HGNC Symbol
ENSG00000099624	ATP5D	ATP synthase, H+ transporting, mitochondrial F1 complex, delta subunit [Source:HGNC Symbol
ENSG00000163162	RNF149	ring finger protein 149 [Source:HGNC Symbol
ENSG00000136156	ITM2B	integral membrane protein 2B [Source:HGNC Symbol
ENSG00000130255	RPL36	ribosomal protein L36 [Source:HGNC Symbol
ENSG00000223609	HBD	hemoglobin, delta [Source:HGNC Symbol
ENSG00000140471	LINS	lines homolog (Drosophila) [Source:HGNC Symbol
ENSG00000084234	APLP2	amyloid beta (A4) precursor-like protein 2 [Source:HGNC Symbol
ENSG00000111897	SERINC1	serine incorporator 1 [Source:HGNC Symbol
ENSG00000189343	RPS2P46	ribosomal protein S2 pseudogene 46 [Source:HGNC Symbol
ENSG00000125356	NDUFA1	NADH dehydrogenase (ubiquinone) 1 alpha subcomplex, 1, 7.5kDa [Source:HGNC Symbol
ENSG00000144802	NFKBIZ	nuclear factor of kappa light polypeptide gene enhancer in B-cells inhibitor, zeta [Source:HGNC Symbol
ENSG00000079482	OPHN1	oligophrenin 1 [Source:HGNC Symbol
ENSG00000122643	NT5C3A	5'-nucleotidase, cytosolic IIIA [Source:HGNC Symbol
ENSG00000100387	RBX1	ring-box 1, E3 ubiquitin protein ligase [Source:HGNC Symbol
ENSG00000080503	SMARCA2	SWI/SNF related, matrix associated, actin dependent regulator of chromatin, subfamily a, member 2 [Source:HGNC Symbol
ENSG00000147677	EIF3H	eukaryotic translation initiation factor 3, subunit H [Source:HGNC Symbol
ENSG00000241973	PI4KA	phosphatidylinositol 4-kinase, catalytic, alpha [Source:HGNC Symbol
ENSG00000075945	KIFAP3	kinesin-associated protein 3 [Source:HGNC Symbol
ENSG00000145916	RMND5B	required for meiotic nuclear division 5 homolog B (S. cerevisiae) [Source:HGNC Symbol
ENSG00000132424	PNISR	PNN-interacting serine/arginine-rich protein [Source:HGNC Symbol

## Sheet: Table S2D
Table S2D - Biomarker RNA Panel Glioblastoma versus Multiple Sclerosis. Related to figure 1
ENSEMBL ID	Gene ID	Gene Name
ENSG00000096060	FKBP5	FK506 binding protein 5 [Source:HGNC Symbol
ENSG00000103175	WFDC1	WAP four-disulfide core domain 1 [Source:HGNC Symbol
ENSG00000186815	TPCN1	two pore segment channel 1 [Source:HGNC Symbol
ENSG00000114439	BBX	bobby sox homolog (Drosophila) [Source:HGNC Symbol
ENSG00000139970	RTN1	reticulon 1 [Source:HGNC Symbol
ENSG00000249307	LINC01088	long intergenic non-protein coding RNA 1088 [Source:HGNC Symbol
ENSG00000173083	HPSE	heparanase [Source:HGNC Symbol
ENSG00000134243	SORT1	sortilin 1 [Source:HGNC Symbol
ENSG00000133106	EPSTI1	epithelial stromal interaction 1 (breast) [Source:HGNC Symbol
ENSG00000239839	DEFA3	defensin, alpha 3, neutrophil-specific [Source:HGNC Symbol
ENSG00000133742	CA1	carbonic anhydrase I [Source:HGNC Symbol
ENSG00000100697	DICER1	dicer 1, ribonuclease type III [Source:HGNC Symbol
ENSG00000067057	PFKP	phosphofructokinase, platelet [Source:HGNC Symbol
ENSG00000172893	DHCR7	7-dehydrocholesterol reductase [Source:HGNC Symbol
ENSG00000163359	COL6A3	collagen, type VI, alpha 3 [Source:HGNC Symbol
ENSG00000131408	NR1H2	nuclear receptor subfamily 1, group H, member 2 [Source:HGNC Symbol
ENSG00000162929	KIAA1841	KIAA1841 [Source:HGNC Symbol
ENSG00000001461	NIPAL3	NIPA-like domain containing 3 [Source:HGNC Symbol
ENSG00000138772	ANXA3	annexin A3 [Source:HGNC Symbol
ENSG00000197226	TBC1D9B	TBC1 domain family, member 9B (with GRAM domain) [Source:HGNC Symbol
ENSG00000102781	KATNAL1	katanin p60 subunit A-like 1 [Source:HGNC Symbol
ENSG00000168610	STAT3	signal transducer and activator of transcription 3 (acute-phase response factor) [Source:HGNC Symbol
ENSG00000069535	MAOB	monoamine oxidase B [Source:HGNC Symbol
ENSG00000185088	RPS27L	ribosomal protein S27-like [Source:HGNC Symbol
ENSG00000153283	CD96	CD96 molecule [Source:HGNC Symbol
ENSG00000064933	PMS1	PMS1 postmeiotic segregation increased 1 (S. cerevisiae) [Source:HGNC Symbol
ENSG00000129680	MAP7D3	MAP7 domain containing 3 [Source:HGNC Symbol
ENSG00000177885	GRB2	growth factor receptor-bound protein 2 [Source:HGNC Symbol
ENSG00000140471	LINS	lines homolog (Drosophila) [Source:HGNC Symbol
ENSG00000137500	CCDC90B	coiled-coil domain containing 90B [Source:HGNC Symbol
ENSG00000078061	ARAF	v-raf murine sarcoma 3611 viral oncogene homolog [Source:HGNC Symbol
ENSG00000171148	TADA3	transcriptional adaptor 3 [Source:HGNC Symbol
ENSG00000196407	THEM5	thioesterase superfamily member 5 [Source:HGNC Symbol
ENSG00000173193	PARP14	poly (ADP-ribose) polymerase family, member 14 [Source:HGNC Symbol
ENSG00000131791	PRKAB2	protein kinase, AMP-activated, beta 2 non-catalytic subunit [Source:HGNC Symbol
ENSG00000145287	PLAC8	placenta-specific 8 [Source:HGNC Symbol
ENSG00000177410	ZFAS1	ZNFX1 antisense RNA 1 [Source:HGNC Symbol
ENSG00000177731	FLII	flightless I homolog (Drosophila) [Source:HGNC Symbol
ENSG00000110330	BIRC2	baculoviral IAP repeat containing 2 [Source:HGNC Symbol
ENSG00000126709	IFI6	interferon, alpha-inducible protein 6 [Source:HGNC Symbol
ENSG00000158985	CDC42SE2	CDC42 small effector 2 [Source:HGNC Symbol
ENSG00000077044	DGKD	diacylglycerol kinase, delta 130kDa [Source:HGNC Symbol
ENSG00000145349	CAMK2D	calcium/calmodulin-dependent protein kinase II delta [Source:HGNC Symbol
ENSG00000161999	JMJD8	jumonji domain containing 8 [Source:HGNC Symbol
ENSG00000053371	AKR7A2	aldo-keto reductase family 7, member A2 (aflatoxin aldehyde reductase) [Source:HGNC Symbol
ENSG00000104131	EIF3J	eukaryotic translation initiation factor 3, subunit J [Source:HGNC Symbol
ENSG00000066294	CD84	CD84 molecule [Source:HGNC Symbol
ENSG00000064666	CNN2	calponin 2 [Source:HGNC Symbol
ENSG00000149231	CCDC82	coiled-coil domain containing 82 [Source:HGNC Symbol
ENSG00000134686	PHC2	polyhomeotic homolog 2 (Drosophila) [Source:HGNC Symbol
ENSG00000130985	UBA1	ubiquitin-like modifier activating enzyme 1 [Source:HGNC Symbol
ENSG00000205038	PKHD1L1	polycystic kidney and hepatic disease 1 (autosomal recessive)-like 1 [Source:HGNC Symbol
ENSG00000196187	TMEM63A	transmembrane protein 63A [Source:HGNC Symbol
ENSG00000144224	UBXN4	UBX domain protein 4 [Source:HGNC Symbol
ENSG00000076108	BAZ2A	bromodomain adjacent to zinc finger domain, 2A [Source:HGNC Symbol
ENSG00000116266	STXBP3	syntaxin binding protein 3 [Source:HGNC Symbol
ENSG00000008517	IL32	interleukin 32 [Source:HGNC Symbol
ENSG00000122565	CBX3	chromobox homolog 3 [Source:HGNC Symbol
ENSG00000104412	EMC2	ER membrane protein complex subunit 2 [Source:HGNC Symbol
ENSG00000119048	UBE2B	ubiquitin-conjugating enzyme E2B [Source:HGNC Symbol
ENSG00000118873	RAB3GAP2	RAB3 GTPase activating protein subunit 2 (non-catalytic) [Source:HGNC Symbol
ENSG00000132463	GRSF1	G-rich RNA sequence binding factor 1 [Source:HGNC Symbol
ENSG00000143933	CALM2	calmodulin 2 (phosphorylase kinase, delta) [Source:HGNC Symbol
ENSG00000173757	STAT5B	signal transducer and activator of transcription 5B [Source:HGNC Symbol
ENSG00000060339	CCAR1	cell division cycle and apoptosis regulator 1 [Source:HGNC Symbol
ENSG00000163913	IFT122	intraflagellar transport 122 homolog (Chlamydomonas) [Source:HGNC Symbol
ENSG00000198055	GRK6	G protein-coupled receptor kinase 6 [Source:HGNC Symbol
ENSG00000116962	NID1	nidogen 1 [Source:HGNC Symbol
ENSG00000005175	RPAP3	RNA polymerase II associated protein 3 [Source:HGNC Symbol
ENSG00000127922	SHFM1	split hand/foot malformation (ectrodactyly) type 1 [Source:HGNC Symbol
ENSG00000102144	PGK1	phosphoglycerate kinase 1 [Source:HGNC Symbol
ENSG00000096872	IFT74	intraflagellar transport 74 homolog (Chlamydomonas) [Source:HGNC Symbol
ENSG00000078687	TNRC6C	trinucleotide repeat containing 6C [Source:HGNC Symbol
ENSG00000128915	NARG2	NMDA receptor regulated 2 [Source:HGNC Symbol
ENSG00000060762	MPC1	mitochondrial pyruvate carrier 1 [Source:HGNC Symbol
ENSG00000136856	SLC2A8	solute carrier family 2 (facilitated glucose transporter), member 8 [Source:HGNC Symbol
ENSG00000165280	VCP	valosin containing protein [Source:HGNC Symbol
ENSG00000172543	CTSW	cathepsin W [Source:HGNC Symbol
ENSG00000162598	C1orf87	chromosome 1 open reading frame 87 [Source:HGNC Symbol
ENSG00000244754	N4BP2L2	NEDD4 binding protein 2-like 2 [Source:HGNC Symbol
ENSG00000182048	TRPC2	transient receptor potential cation channel, subfamily C, member 2, pseudogene [Source:HGNC Symbol
ENSG00000198677	TTC37	tetratricopeptide repeat domain 37 [Source:HGNC Symbol
ENSG00000168310	IRF2	interferon regulatory factor 2 [Source:HGNC Symbol
ENSG00000161813	LARP4	La ribonucleoprotein domain family, member 4 [Source:HGNC Symbol
ENSG00000079332	SAR1A	SAR1 homolog A (S. cerevisiae) [Source:HGNC Symbol
ENSG00000124406	ATP8A1	ATPase, aminophospholipid transporter (APLT), class I, type 8A, member 1 [Source:HGNC Symbol
ENSG00000140474	ULK3	unc-51 like kinase 3 [Source:HGNC Symbol
ENSG00000022840	RNF10	ring finger protein 10 [Source:HGNC Symbol
ENSG00000166912	MTMR10	myotubularin related protein 10 [Source:HGNC Symbol
ENSG00000132388	UBE2G1	ubiquitin-conjugating enzyme E2G 1 [Source:HGNC Symbol
ENSG00000113638	TTC33	tetratricopeptide repeat domain 33 [Source:HGNC Symbol
ENSG00000135905	DOCK10	dedicator of cytokinesis 10 [Source:HGNC Symbol
ENSG00000105821	DNAJC2	DnaJ (Hsp40) homolog, subfamily C, member 2 [Source:HGNC Symbol
ENSG00000197451	HNRNPAB	heterogeneous nuclear ribonucleoprotein A/B [Source:HGNC Symbol
ENSG00000100461	RBM23	RNA binding motif protein 23 [Source:HGNC Symbol
ENSG00000131165	CHMP1A	charged multivesicular body protein 1A [Source:HGNC Symbol
ENSG00000135723	FHOD1	formin homology 2 domain containing 1 [Source:HGNC Symbol
ENSG00000125734	GPR108	G protein-coupled receptor 108 [Source:HGNC Symbol
ENSG00000114982	KANSL3	KAT8 regulatory NSL complex subunit 3 [Source:HGNC Symbol
ENSG00000099901	RANBP1	RAN binding protein 1 [Source:HGNC Symbol
ENSG00000145022	TCTA	T-cell leukemia translocation altered [Source:HGNC Symbol
ENSG00000091317	CMTM6	CKLF-like MARVEL transmembrane domain containing 6 [Source:HGNC Symbol
ENSG00000009335	UBE3C	ubiquitin protein ligase E3C [Source:HGNC Symbol
ENSG00000101220	C20orf27	chromosome 20 open reading frame 27 [Source:HGNC Symbol
ENSG00000137822	TUBGCP4	tubulin, gamma complex associated protein 4 [Source:HGNC Symbol
ENSG00000150991	UBC	ubiquitin C [Source:HGNC Symbol
ENSG00000138119	MYOF	myoferlin [Source:HGNC Symbol
ENSG00000196792	STRN3	striatin, calmodulin binding protein 3 [Source:HGNC Symbol
ENSG00000142168	SOD1	superoxide dismutase 1, soluble [Source:HGNC Symbol
ENSG00000138801	PAPSS1	3'-phosphoadenosine 5'-phosphosulfate synthase 1 [Source:HGNC Symbol
ENSG00000137312	FLOT1	flotillin 1 [Source:HGNC Symbol
ENSG00000173915	USMG5	up-regulated during skeletal muscle growth 5 homolog (mouse) [Source:HGNC Symbol
ENSG00000102974	CTCF	CCCTC-binding factor (zinc finger protein) [Source:HGNC Symbol
ENSG00000118900	UBN1	ubinuclein 1 [Source:HGNC Symbol
ENSG00000105669	COPE	coatomer protein complex, subunit epsilon [Source:HGNC Symbol
ENSG00000146535	GNA12	guanine nucleotide binding protein (G protein) alpha 12 [Source:HGNC Symbol
ENSG00000141959	PFKL	phosphofructokinase, liver [Source:HGNC Symbol
ENSG00000100060	MFNG	MFNG O-fucosylpeptide 3-beta-N-acetylglucosaminyltransferase [Source:HGNC Symbol
ENSG00000105053	VRK3	vaccinia related kinase 3 [Source:HGNC Symbol
ENSG00000110958	PTGES3	prostaglandin E synthase 3 (cytosolic) [Source:HGNC Symbol
ENSG00000105339	DENND3	DENN/MADD domain containing 3 [Source:HGNC Symbol
ENSG00000197894	ADH5	alcohol dehydrogenase 5 (class III), chi polypeptide [Source:HGNC Symbol
ENSG00000147099	HDAC8	histone deacetylase 8 [Source:HGNC Symbol
ENSG00000067082	KLF6	Kruppel-like factor 6 [Source:HGNC Symbol
ENSG00000145860	RNF145	ring finger protein 145 [Source:HGNC Symbol
ENSG00000186642	PDE2A	phosphodiesterase 2A, cGMP-stimulated [Source:HGNC Symbol
ENSG00000127603	MACF1	microtubule-actin crosslinking factor 1 [Source:HGNC Symbol
ENSG00000122299	ZC3H7A	zinc finger CCCH-type containing 7A [Source:HGNC Symbol
ENSG00000115091	ACTR3	ARP3 actin-related protein 3 homolog (yeast) [Source:HGNC Symbol
ENSG00000102760	RGCC	regulator of cell cycle [Source:HGNC Symbol
ENSG00000038274	MAT2B	methionine adenosyltransferase II, beta [Source:HGNC Symbol
ENSG00000100591	AHSA1	AHA1, activator of heat shock 90kDa protein ATPase homolog 1 (yeast) [Source:HGNC Symbol
ENSG00000131143	COX4I1	cytochrome c oxidase subunit IV isoform 1 [Source:HGNC Symbol
ENSG00000087274	ADD1	adducin 1 (alpha) [Source:HGNC Symbol
ENSG00000135838	NPL	N-acetylneuraminate pyruvate lyase (dihydrodipicolinate synthase) [Source:HGNC Symbol
ENSG00000164543	STK17A	serine/threonine kinase 17a [Source:HGNC Symbol
ENSG00000118507	AKAP7	A kinase (PRKA) anchor protein 7 [Source:HGNC Symbol
ENSG00000083937	CHMP2B	charged multivesicular body protein 2B [Source:HGNC Symbol
ENSG00000161638	ITGA5	integrin, alpha 5 (fibronectin receptor, alpha polypeptide) [Source:HGNC Symbol
ENSG00000165458	INPPL1	inositol polyphosphate phosphatase-like 1 [Source:HGNC Symbol
ENSG00000181016	LSMEM1	leucine-rich single-pass membrane protein 1 [Source:HGNC Symbol
ENSG00000074800	ENO1	enolase 1, (alpha) [Source:HGNC Symbol
ENSG00000158406	HIST1H4H	histone cluster 1, H4h [Source:HGNC Symbol
ENSG00000125375	ATP5S	ATP synthase, H+ transporting, mitochondrial Fo complex, subunit s (factor B) [Source:HGNC Symbol
ENSG00000084090	STARD7	StAR-related lipid transfer (START) domain containing 7 [Source:HGNC Symbol
ENSG00000115649	CNPPD1	cyclin Pas1/PHO80 domain containing 1 [Source:HGNC Symbol
ENSG00000005812	FBXL3	F-box and leucine-rich repeat protein 3 [Source:HGNC Symbol
ENSG00000146282	RARS2	arginyl-tRNA synthetase 2, mitochondrial [Source:HGNC Symbol
ENSG00000054611	TBC1D22A	TBC1 domain family, member 22A [Source:HGNC Symbol
ENSG00000112096	SOD2	superoxide dismutase 2, mitochondrial [Source:HGNC Symbol
ENSG00000153207	AHCTF1	AT hook containing transcription factor 1 [Source:HGNC Symbol
ENSG00000103249	CLCN7	chloride channel, voltage-sensitive 7 [Source:HGNC Symbol
ENSG00000169925	BRD3	bromodomain containing 3 [Source:HGNC Symbol
ENSG00000011275	RNF216	ring finger protein 216 [Source:HGNC Symbol
ENSG00000122359	ANXA11	annexin A11 [Source:HGNC Symbol
ENSG00000080608	KIAA0020	KIAA0020 [Source:HGNC Symbol
ENSG00000158019	BRE	brain and reproductive organ-expressed (TNFRSF1A modulator) [Source:HGNC Symbol
ENSG00000056586	RC3H2	ring finger and CCCH-type domains 2 [Source:HGNC Symbol
ENSG00000128585	MKLN1	muskelin 1, intracellular mediator containing kelch motifs [Source:HGNC Symbol
ENSG00000135334	AKIRIN2	akirin 2 [Source:HGNC Symbol
ENSG00000140497	SCAMP2	secretory carrier membrane protein 2 [Source:HGNC Symbol
ENSG00000165264	NDUFB6	NADH dehydrogenase (ubiquinone) 1 beta subcomplex, 6, 17kDa [Source:HGNC Symbol
ENSG00000145907	G3BP1	GTPase activating protein (SH3 domain) binding protein 1 [Source:HGNC Symbol
ENSG00000125148	MT2A	metallothionein 2A [Source:HGNC Symbol
ENSG00000144649	FAM198A	family with sequence similarity 198, member A [Source:HGNC Symbol
ENSG00000254786
ENSG00000177359
ENSG00000104774	MAN2B1	mannosidase, alpha, class 2B, member 1 [Source:HGNC Symbol
ENSG00000106245	BUD31	BUD31 homolog (S. cerevisiae) [Source:HGNC Symbol
ENSG00000142892	PIGK	phosphatidylinositol glycan anchor biosynthesis, class K [Source:HGNC Symbol
ENSG00000124702	KLHDC3	kelch domain containing 3 [Source:HGNC Symbol
ENSG00000187010	RHD	Rh blood group, D antigen [Source:HGNC Symbol
ENSG00000160446	ZDHHC12	zinc finger, DHHC-type containing 12 [Source:HGNC Symbol
ENSG00000174501	ANKRD36C	ankyrin repeat domain 36C [Source:HGNC Symbol
ENSG00000055211	GINM1	glycoprotein integral membrane 1 [Source:HGNC Symbol
ENSG00000124784	RIOK1	RIO kinase 1 [Source:HGNC Symbol
ENSG00000115808	STRN	striatin, calmodulin binding protein [Source:HGNC Symbol
ENSG00000124422	USP22	ubiquitin specific peptidase 22 [Source:HGNC Symbol
ENSG00000119318	RAD23B	RAD23 homolog B (S. cerevisiae) [Source:HGNC Symbol
ENSG00000110514	MADD	MAP-kinase activating death domain [Source:HGNC Symbol
ENSG00000142856	ITGB3BP	integrin beta 3 binding protein (beta3-endonexin) [Source:HGNC Symbol
ENSG00000112787	FBRSL1	fibrosin-like 1 [Source:HGNC Symbol
ENSG00000111832	RWDD1	RWD domain containing 1 [Source:HGNC Symbol
ENSG00000184205	TSPYL2	TSPY-like 2 [Source:HGNC Symbol
ENSG00000083642	PDS5B	PDS5, regulator of cohesion maintenance, homolog B (S. cerevisiae) [Source:HGNC Symbol
ENSG00000143612	C1orf43	chromosome 1 open reading frame 43 [Source:HGNC Symbol
ENSG00000100418	DESI1	desumoylating isopeptidase 1 [Source:HGNC Symbol
ENSG00000091164	TXNL1	thioredoxin-like 1 [Source:HGNC Symbol
ENSG00000125898	FAM110A	family with sequence similarity 110, member A [Source:HGNC Symbol
ENSG00000204084	INPP5B	inositol polyphosphate-5-phosphatase, 75kDa [Source:HGNC Symbol
ENSG00000196776	CD47	CD47 molecule [Source:HGNC Symbol
ENSG00000137628	DDX60	DEAD (Asp-Glu-Ala-Asp) box polypeptide 60 [Source:HGNC Symbol
ENSG00000017797	RALBP1	ralA binding protein 1 [Source:HGNC Symbol
ENSG00000173852	DPY19L1	dpy-19-like 1 (C. elegans) [Source:HGNC Symbol
ENSG00000102158	MAGT1	magnesium transporter 1 [Source:HGNC Symbol
ENSG00000162604	TM2D1	TM2 domain containing 1 [Source:HGNC Symbol
ENSG00000068354	TBC1D25	TBC1 domain family, member 25 [Source:HGNC Symbol
ENSG00000184634	MED12	mediator complex subunit 12 [Source:HGNC Symbol
ENSG00000100567	PSMA3	proteasome (prosome, macropain) subunit, alpha type, 3 [Source:HGNC Symbol
ENSG00000148229	POLE3	polymerase (DNA directed), epsilon 3, accessory subunit [Source:HGNC Symbol

## Sheet: Table S2E
Table S2E - Biomarker RNA Panel Glioblastoma versus Asymptomatic healthy controls. Related to figure 1
ENSEMBL ID	Gene ID	Gene Name
ENSG00000096060	FKBP5	FK506 binding protein 5 [Source:HGNC Symbol
ENSG00000239839	DEFA3	defensin, alpha 3, neutrophil-specific [Source:HGNC Symbol
ENSG00000133742	CA1	carbonic anhydrase I [Source:HGNC Symbol
ENSG00000114439	BBX	bobby sox homolog (Drosophila) [Source:HGNC Symbol
ENSG00000082146	STRADB	STE20-related kinase adaptor beta [Source:HGNC Symbol
ENSG00000260017
ENSG00000177575	CD163	CD163 molecule [Source:HGNC Symbol
ENSG00000186815	TPCN1	two pore segment channel 1 [Source:HGNC Symbol
ENSG00000102781	KATNAL1	katanin p60 subunit A-like 1 [Source:HGNC Symbol
ENSG00000173083	HPSE	heparanase [Source:HGNC Symbol
ENSG00000137817	PARP6	poly (ADP-ribose) polymerase family, member 6 [Source:HGNC Symbol
ENSG00000163221	S100A12	S100 calcium binding protein A12 [Source:HGNC Symbol
ENSG00000141401	IMPA2	inositol(myo)-1(or 4)-monophosphatase 2 [Source:HGNC Symbol
ENSG00000069535	MAOB	monoamine oxidase B [Source:HGNC Symbol
ENSG00000112290	WASF1	WAS protein family, member 1 [Source:HGNC Symbol
ENSG00000134686	PHC2	polyhomeotic homolog 2 (Drosophila) [Source:HGNC Symbol
ENSG00000145349	CAMK2D	calcium/calmodulin-dependent protein kinase II delta [Source:HGNC Symbol
ENSG00000134243	SORT1	sortilin 1 [Source:HGNC Symbol
ENSG00000166927	MS4A7	membrane-spanning 4-domains, subfamily A, member 7 [Source:HGNC Symbol
ENSG00000109272	PF4V1	platelet factor 4 variant 1 [Source:HGNC Symbol
ENSG00000067057	PFKP	phosphofructokinase, platelet [Source:HGNC Symbol
ENSG00000077713	SLC25A43	solute carrier family 25, member 43 [Source:HGNC Symbol
ENSG00000138772	ANXA3	annexin A3 [Source:HGNC Symbol
ENSG00000086200	IPO11	importin 11 [Source:HGNC Symbol
ENSG00000072952	MRVI1	murine retrovirus integration site 1 homolog [Source:HGNC Symbol
ENSG00000074603	DPP8	dipeptidyl-peptidase 8 [Source:HGNC Symbol
ENSG00000115828	QPCT	glutaminyl-peptide cyclotransferase [Source:HGNC Symbol
ENSG00000125814	NAPB	N-ethylmaleimide-sensitive factor attachment protein, beta [Source:HGNC Symbol
ENSG00000150977	RILPL2	Rab interacting lysosomal protein-like 2 [Source:HGNC Symbol
ENSG00000160796	NBEAL2	neurobeachin-like 2 [Source:HGNC Symbol
ENSG00000135636	DYSF	dysferlin [Source:HGNC Symbol
ENSG00000105835	NAMPT	nicotinamide phosphoribosyltransferase [Source:HGNC Symbol
ENSG00000205593	DENND6B	DENN/MADD domain containing 6B [Source:HGNC Symbol
ENSG00000172893	DHCR7	7-dehydrocholesterol reductase [Source:HGNC Symbol
ENSG00000115271	GCA	grancalcin, EF-hand calcium binding protein [Source:HGNC Symbol
ENSG00000197858	GPAA1	glycosylphosphatidylinositol anchor attachment 1 [Source:HGNC Symbol
ENSG00000137133	HINT2	histidine triad nucleotide binding protein 2 [Source:HGNC Symbol
ENSG00000115677	HDLBP	high density lipoprotein binding protein [Source:HGNC Symbol
ENSG00000064666	CNN2	calponin 2 [Source:HGNC Symbol
ENSG00000145740	SLC30A5	solute carrier family 30 (zinc transporter), member 5 [Source:HGNC Symbol
ENSG00000136044	APPL2	adaptor protein, phosphotyrosine interaction, PH domain and leucine zipper containing 2 [Source:HGNC Symbol
ENSG00000065833	ME1	malic enzyme 1, NADP(+)-dependent, cytosolic [Source:HGNC Symbol
ENSG00000162598	C1orf87	chromosome 1 open reading frame 87 [Source:HGNC Symbol
ENSG00000070756	PABPC1	poly(A) binding protein, cytoplasmic 1 [Source:HGNC Symbol
ENSG00000143226	FCGR2A	Fc fragment of IgG, low affinity IIa, receptor (CD32) [Source:HGNC Symbol
ENSG00000167797	CDK2AP2	cyclin-dependent kinase 2 associated protein 2 [Source:HGNC Symbol
ENSG00000101220	C20orf27	chromosome 20 open reading frame 27 [Source:HGNC Symbol
ENSG00000055211	GINM1	glycoprotein integral membrane 1 [Source:HGNC Symbol
ENSG00000105483	CARD8	caspase recruitment domain family, member 8 [Source:HGNC Symbol
ENSG00000087191	PSMC5	proteasome (prosome, macropain) 26S subunit, ATPase, 5 [Source:HGNC Symbol
ENSG00000198171	DDRGK1	DDRGK domain containing 1 [Source:HGNC Symbol
ENSG00000111639	MRPL51	mitochondrial ribosomal protein L51 [Source:HGNC Symbol
ENSG00000204525	HLA-C	major histocompatibility complex, class I, C [Source:HGNC Symbol
ENSG00000182220	ATP6AP2	ATPase, H+ transporting, lysosomal accessory protein 2 [Source:HGNC Symbol
ENSG00000109390	NDUFC1	NADH dehydrogenase (ubiquinone) 1, subcomplex unknown, 1, 6kDa [Source:HGNC Symbol
ENSG00000137225	CAPN11	calpain 11 [Source:HGNC Symbol
ENSG00000110917	MLEC	malectin [Source:HGNC Symbol
ENSG00000148248	SURF4	surfeit 4 [Source:HGNC Symbol
ENSG00000141580	WDR45B	WD repeat domain 45B [Source:HGNC Symbol
ENSG00000153283	CD96	CD96 molecule [Source:HGNC Symbol
ENSG00000083457	ITGAE	integrin, alpha E (antigen CD103, human mucosal lymphocyte antigen 1
ENSG00000165434	PGM2L1	phosphoglucomutase 2-like 1 [Source:HGNC Symbol
ENSG00000131669	NINJ1	ninjurin 1 [Source:HGNC Symbol
ENSG00000119318	RAD23B	RAD23 homolog B (S. cerevisiae) [Source:HGNC Symbol
ENSG00000107862	GBF1	golgi brefeldin A resistant guanine nucleotide exchange factor 1 [Source:HGNC Symbol
ENSG00000143612	C1orf43	chromosome 1 open reading frame 43 [Source:HGNC Symbol
ENSG00000167491	GATAD2A	GATA zinc finger domain containing 2A [Source:HGNC Symbol
ENSG00000137941	TTLL7	tubulin tyrosine ligase-like family, member 7 [Source:HGNC Symbol
ENSG00000196975	ANXA4	annexin A4 [Source:HGNC Symbol
ENSG00000177479	ARIH2	ariadne RBR E3 ubiquitin protein ligase 2 [Source:HGNC Symbol
ENSG00000108312	UBTF	upstream binding transcription factor, RNA polymerase I [Source:HGNC Symbol
ENSG00000204397	CARD16	caspase recruitment domain family, member 16 [Source:HGNC Symbol
ENSG00000005175	RPAP3	RNA polymerase II associated protein 3 [Source:HGNC Symbol
ENSG00000117228	GBP1	guanylate binding protein 1, interferon-inducible [Source:HGNC Symbol
ENSG00000100697	DICER1	dicer 1, ribonuclease type III [Source:HGNC Symbol
ENSG00000143162	CREG1	cellular repressor of E1A-stimulated genes 1 [Source:HGNC Symbol
ENSG00000114446	IFT57	intraflagellar transport 57 homolog (Chlamydomonas) [Source:HGNC Symbol
ENSG00000197535	MYO5A	myosin VA (heavy chain 12, myoxin) [Source:HGNC Symbol
ENSG00000139684	ESD	esterase D [Source:HGNC Symbol
ENSG00000136100	VPS36	vacuolar protein sorting 36 homolog (S. cerevisiae) [Source:HGNC Symbol
ENSG00000204574	ABCF1	ATP-binding cassette, sub-family F (GCN20), member 1 [Source:HGNC Symbol
ENSG00000079387	SENP1	SUMO1/sentrin specific peptidase 1 [Source:HGNC Symbol
ENSG00000162819	BROX	BRO1 domain and CAAX motif containing [Source:HGNC Symbol
ENSG00000131634	TMEM204	transmembrane protein 204 [Source:HGNC Symbol
ENSG00000172775	FAM192A	family with sequence similarity 192, member A [Source:HGNC Symbol
ENSG00000119844	AFTPH	aftiphilin [Source:HGNC Symbol
ENSG00000116586	LAMTOR2	late endosomal/lysosomal adaptor, MAPK and MTOR activator 2 [Source:HGNC Symbol
ENSG00000105971	CAV2	caveolin 2 [Source:HGNC Symbol
ENSG00000114805	PLCH1	phospholipase C, eta 1 [Source:HGNC Symbol
ENSG00000005810	MYCBP2	MYC binding protein 2, E3 ubiquitin protein ligase [Source:HGNC Symbol
ENSG00000171862	PTEN	phosphatase and tensin homolog [Source:HGNC Symbol
ENSG00000013275	PSMC4	proteasome (prosome, macropain) 26S subunit, ATPase, 4 [Source:HGNC Symbol
ENSG00000122565	CBX3	chromobox homolog 3 [Source:HGNC Symbol
ENSG00000110031	LPXN	leupaxin [Source:HGNC Symbol
ENSG00000166164	BRD7	bromodomain containing 7 [Source:HGNC Symbol
ENSG00000140396	NCOA2	nuclear receptor coactivator 2 [Source:HGNC Symbol
ENSG00000135336	ORC3	origin recognition complex, subunit 3 [Source:HGNC Symbol
ENSG00000237473
ENSG00000136878	USP20	ubiquitin specific peptidase 20 [Source:HGNC Symbol
ENSG00000108262	GIT1	G protein-coupled receptor kinase interacting ArfGAP 1 [Source:HGNC Symbol
ENSG00000108349	CASC3	cancer susceptibility candidate 3 [Source:HGNC Symbol
ENSG00000185513	L3MBTL1	l(3)mbt-like 1 (Drosophila) [Source:HGNC Symbol
ENSG00000067836	ROGDI	rogdi homolog (Drosophila) [Source:HGNC Symbol
ENSG00000048828	FAM120A	family with sequence similarity 120A [Source:HGNC Symbol
ENSG00000075790	BCAP29	B-cell receptor-associated protein 29 [Source:HGNC Symbol
ENSG00000137312	FLOT1	flotillin 1 [Source:HGNC Symbol
ENSG00000053371	AKR7A2	aldo-keto reductase family 7, member A2 (aflatoxin aldehyde reductase) [Source:HGNC Symbol
ENSG00000168884	TNIP2	TNFAIP3 interacting protein 2 [Source:HGNC Symbol
ENSG00000198467	TPM2	tropomyosin 2 (beta) [Source:HGNC Symbol
ENSG00000150753	CCT5	chaperonin containing TCP1, subunit 5 (epsilon) [Source:HGNC Symbol
ENSG00000100442	FKBP3	FK506 binding protein 3, 25kDa [Source:HGNC Symbol
ENSG00000091409	ITGA6	integrin, alpha 6 [Source:HGNC Symbol
ENSG00000166734	CASC4	cancer susceptibility candidate 4 [Source:HGNC Symbol
ENSG00000103404	USP31	ubiquitin specific peptidase 31 [Source:HGNC Symbol
ENSG00000074706	IPCEF1	interaction protein for cytohesin exchange factors 1 [Source:HGNC Symbol
ENSG00000152291	TGOLN2	trans-golgi network protein 2 [Source:HGNC Symbol
ENSG00000124702	KLHDC3	kelch domain containing 3 [Source:HGNC Symbol
ENSG00000090273	NUDC	nudC nuclear distribution protein [Source:HGNC Symbol
ENSG00000093000	NUP50	nucleoporin 50kDa [Source:HGNC Symbol
ENSG00000141867	BRD4	bromodomain containing 4 [Source:HGNC Symbol
ENSG00000117625	RCOR3	REST corepressor 3 [Source:HGNC Symbol
ENSG00000110848	CD69	CD69 molecule [Source:HGNC Symbol
ENSG00000163754	GYG1	glycogenin 1 [Source:HGNC Symbol
ENSG00000118873	RAB3GAP2	RAB3 GTPase activating protein subunit 2 (non-catalytic) [Source:HGNC Symbol
ENSG00000130948	HSD17B3	hydroxysteroid (17-beta) dehydrogenase 3 [Source:HGNC Symbol
ENSG00000054116	TRAPPC3	trafficking protein particle complex 3 [Source:HGNC Symbol
ENSG00000198730	CTR9	CTR9, Paf1/RNA polymerase II complex component [Source:HGNC Symbol
ENSG00000138593	SECISBP2L	SECIS binding protein 2-like [Source:HGNC Symbol
ENSG00000092931	MFSD11	major facilitator superfamily domain containing 11 [Source:HGNC Symbol
ENSG00000172349	IL16	interleukin 16 [Source:HGNC Symbol
ENSG00000130176	CNN1	calponin 1, basic, smooth muscle [Source:HGNC Symbol
ENSG00000055917	PUM2	pumilio RNA-binding family member 2 [Source:HGNC Symbol
ENSG00000131374	TBC1D5	TBC1 domain family, member 5 [Source:HGNC Symbol
ENSG00000125503	PPP1R12C	protein phosphatase 1, regulatory subunit 12C [Source:HGNC Symbol
ENSG00000241468	ATP5J2	ATP synthase, H+ transporting, mitochondrial Fo complex, subunit F2 [Source:HGNC Symbol
ENSG00000107341	UBE2R2	ubiquitin-conjugating enzyme E2R 2 [Source:HGNC Symbol
ENSG00000114742	WDR48	WD repeat domain 48 [Source:HGNC Symbol
ENSG00000066294	CD84	CD84 molecule [Source:HGNC Symbol
ENSG00000160145	KALRN	kalirin, RhoGEF kinase [Source:HGNC Symbol
ENSG00000130175	PRKCSH	protein kinase C substrate 80K-H [Source:HGNC Symbol
ENSG00000157303	SUSD3	sushi domain containing 3 [Source:HGNC Symbol
ENSG00000122566	HNRNPA2B1	heterogeneous nuclear ribonucleoprotein A2/B1 [Source:HGNC Symbol
ENSG00000132388	UBE2G1	ubiquitin-conjugating enzyme E2G 1 [Source:HGNC Symbol
ENSG00000155313	USP25	ubiquitin specific peptidase 25 [Source:HGNC Symbol
ENSG00000181704	YIPF6	Yip1 domain family, member 6 [Source:HGNC Symbol
ENSG00000129515	SNX6	sorting nexin 6 [Source:HGNC Symbol
ENSG00000028203	VEZT	vezatin, adherens junctions transmembrane protein [Source:HGNC Symbol
ENSG00000166946	CCNDBP1	cyclin D-type binding-protein 1 [Source:HGNC Symbol
ENSG00000255364
ENSG00000073578	SDHA	succinate dehydrogenase complex, subunit A, flavoprotein (Fp) [Source:HGNC Symbol
ENSG00000025796	SEC63	SEC63 homolog (S. cerevisiae) [Source:HGNC Symbol
ENSG00000103549	RNF40	ring finger protein 40, E3 ubiquitin protein ligase [Source:HGNC Symbol
ENSG00000104324	CPQ	carboxypeptidase Q [Source:HGNC Symbol
ENSG00000102897	LYRM1	LYR motif containing 1 [Source:HGNC Symbol
ENSG00000166452	AKIP1	A kinase (PRKA) interacting protein 1 [Source:HGNC Symbol
ENSG00000110002	VWA5A	von Willebrand factor A domain containing 5A [Source:HGNC Symbol
ENSG00000138592	USP8	ubiquitin specific peptidase 8 [Source:HGNC Symbol
ENSG00000145495	MARCH6	membrane-associated ring finger (C3HC4) 6, E3 ubiquitin protein ligase [Source:HGNC Symbol
ENSG00000123159	GIPC1	GIPC PDZ domain containing family, member 1 [Source:HGNC Symbol
ENSG00000165678	GHITM	growth hormone inducible transmembrane protein [Source:HGNC Symbol
ENSG00000138190	EXOC6	exocyst complex component 6 [Source:HGNC Symbol
ENSG00000129625	REEP5	receptor accessory protein 5 [Source:HGNC Symbol
ENSG00000142892	PIGK	phosphatidylinositol glycan anchor biosynthesis, class K [Source:HGNC Symbol
ENSG00000102054	RBBP7	retinoblastoma binding protein 7 [Source:HGNC Symbol
ENSG00000164754	RAD21	RAD21 homolog (S. pombe) [Source:HGNC Symbol
ENSG00000071794	HLTF	helicase-like transcription factor [Source:HGNC Symbol
ENSG00000174837	EMR1	egf-like module containing, mucin-like, hormone receptor-like 1 [Source:HGNC Symbol
ENSG00000130985	UBA1	ubiquitin-like modifier activating enzyme 1 [Source:HGNC Symbol
ENSG00000137449	CPEB2	cytoplasmic polyadenylation element binding protein 2 [Source:HGNC Symbol
ENSG00000172927	MYEOV	myeloma overexpressed [Source:HGNC Symbol
ENSG00000133313	CNDP2	CNDP dipeptidase 2 (metallopeptidase M20 family) [Source:HGNC Symbol
ENSG00000196954	CASP4	caspase 4, apoptosis-related cysteine peptidase [Source:HGNC Symbol
ENSG00000156875	HIAT1	hippocampus abundant transcript 1 [Source:HGNC Symbol
ENSG00000132294	EFR3A	EFR3 homolog A (S. cerevisiae) [Source:HGNC Symbol
ENSG00000184203	PPP1R2	protein phosphatase 1, regulatory (inhibitor) subunit 2 [Source:HGNC Symbol
ENSG00000147140	NONO	non-POU domain containing, octamer-binding [Source:HGNC Symbol
ENSG00000155959	VBP1	von Hippel-Lindau binding protein 1 [Source:HGNC Symbol
ENSG00000115419	GLS	glutaminase [Source:HGNC Symbol
ENSG00000141480	ARRB2	arrestin, beta 2 [Source:HGNC Symbol
ENSG00000205629	LCMT1	leucine carboxyl methyltransferase 1 [Source:HGNC Symbol
ENSG00000179889	PDXDC1	pyridoxal-dependent decarboxylase domain containing 1 [Source:HGNC Symbol
ENSG00000159063	ALG8	ALG8, alpha-1,3-glucosyltransferase [Source:HGNC Symbol
ENSG00000136731	UGGT1	UDP-glucose glycoprotein glucosyltransferase 1 [Source:HGNC Symbol
ENSG00000100997	ABHD12	abhydrolase domain containing 12 [Source:HGNC Symbol
ENSG00000129187	DCTD	dCMP deaminase [Source:HGNC Symbol
ENSG00000109736	MFSD10	major facilitator superfamily domain containing 10 [Source:HGNC Symbol
ENSG00000104218	CSPP1	centrosome and spindle pole associated protein 1 [Source:HGNC Symbol
ENSG00000154222	CC2D1B	coiled-coil and C2 domain containing 1B [Source:HGNC Symbol
ENSG00000105983	LMBR1	limb development membrane protein 1 [Source:HGNC Symbol
ENSG00000198952	SMG5	SMG5 nonsense mediated mRNA decay factor [Source:HGNC Symbol
ENSG00000140521	POLG	polymerase (DNA directed), gamma [Source:HGNC Symbol
ENSG00000215302
ENSG00000146463	ZMYM4	zinc finger, MYM-type 4 [Source:HGNC Symbol
ENSG00000106462	EZH2	enhancer of zeste homolog 2 (Drosophila) [Source:HGNC Symbol
ENSG00000085449	WDFY1	WD repeat and FYVE domain containing 1 [Source:HGNC Symbol
ENSG00000150961	SEC24D	SEC24 family member D [Source:HGNC Symbol
ENSG00000083168	KAT6A	K(lysine) acetyltransferase 6A [Source:HGNC Symbol
ENSG00000172375	C2CD2L	C2CD2-like [Source:HGNC Symbol
ENSG00000167112	TRUB2	TruB pseudouridine (psi) synthase family member 2 [Source:HGNC Symbol
ENSG00000002834	LASP1	LIM and SH3 protein 1 [Source:HGNC Symbol

## Sheet: Table S2F
Table S2F - Biomarker RNA Panel Progressive versus non-progressive. Related to figure 2
ENSEMBL ID	Gene ID	Gene Name
ENSG00000147168	IL2RG	interleukin 2 receptor, gamma [Source:HGNC Symbol
ENSG00000105122	RASAL3	RAS protein activator like 3 [Source:HGNC Symbol
ENSG00000130176	CNN1	calponin 1, basic, smooth muscle [Source:HGNC Symbol
ENSG00000116786	PLEKHM2	pleckstrin homology domain containing, family M (with RUN domain) member 2 [Source:HGNC Symbol
ENSG00000197535	MYO5A	myosin VA (heavy chain 12, myoxin) [Source:HGNC Symbol
ENSG00000143799	PARP1	poly (ADP-ribose) polymerase 1 [Source:HGNC Symbol
ENSG00000223509
ENSG00000183576	SETD3	SET domain containing 3 [Source:HGNC Symbol
ENSG00000145649	GZMA	granzyme A (granzyme 1, cytotoxic T-lymphocyte-associated serine esterase 3) [Source:HGNC Symbol
ENSG00000125991	ERGIC3	ERGIC and golgi 3 [Source:HGNC Symbol
ENSG00000100385	IL2RB	interleukin 2 receptor, beta [Source:HGNC Symbol
ENSG00000155657	TTN	titin [Source:HGNC Symbol
ENSG00000182551	ADI1	acireductone dioxygenase 1 [Source:HGNC Symbol
ENSG00000171843	MLLT3	myeloid/lymphoid or mixed-lineage leukemia (trithorax homolog, Drosophila)
ENSG00000128266	GNAZ	guanine nucleotide binding protein (G protein), alpha z polypeptide [Source:HGNC Symbol
ENSG00000101158	NELFCD	negative elongation factor complex member C/D [Source:HGNC Symbol
ENSG00000135976	ANKRD36	ankyrin repeat domain 36 [Source:HGNC Symbol
ENSG00000188177	ZC3H6	zinc finger CCCH-type containing 6 [Source:HGNC Symbol
ENSG00000124784	RIOK1	RIO kinase 1 [Source:HGNC Symbol
ENSG00000164308	ERAP2	endoplasmic reticulum aminopeptidase 2 [Source:HGNC Symbol
ENSG00000168256	NKIRAS2	NFKB inhibitor interacting Ras-like 2 [Source:HGNC Symbol
ENSG00000151838	CCDC175	coiled-coil domain containing 175 [Source:HGNC Symbol
ENSG00000100941	PNN	pinin, desmosome associated protein [Source:HGNC Symbol
ENSG00000107745	MICU1	mitochondrial calcium uptake 1 [Source:HGNC Symbol
ENSG00000137642	SORL1	sortilin-related receptor, L(DLR class) A repeats containing [Source:HGNC Symbol
ENSG00000174844	DNAH12	dynein, axonemal, heavy chain 12 [Source:HGNC Symbol
ENSG00000091039	OSBPL8	oxysterol binding protein-like 8 [Source:HGNC Symbol
ENSG00000002330	BAD	BCL2-associated agonist of cell death [Source:HGNC Symbol
ENSG00000127528	KLF2	Kruppel-like factor 2 [Source:HGNC Symbol
ENSG00000198707	CEP290	centrosomal protein 290kDa [Source:HGNC Symbol
ENSG00000134242	PTPN22	protein tyrosine phosphatase, non-receptor type 22 (lymphoid) [Source:HGNC Symbol
ENSG00000197969	VPS13A	vacuolar protein sorting 13 homolog A (S. cerevisiae) [Source:HGNC Symbol
ENSG00000180644	PRF1	perforin 1 (pore forming protein) [Source:HGNC Symbol
ENSG00000165434	PGM2L1	phosphoglucomutase 2-like 1 [Source:HGNC Symbol
ENSG00000059378	PARP12	poly (ADP-ribose) polymerase family, member 12 [Source:HGNC Symbol
ENSG00000108839	ALOX12	arachidonate 12-lipoxygenase [Source:HGNC Symbol
ENSG00000111674	ENO2	enolase 2 (gamma, neuronal) [Source:HGNC Symbol
ENSG00000216937	CCDC7	coiled-coil domain containing 7 [Source:HGNC Symbol
ENSG00000182866	LCK	lymphocyte-specific protein tyrosine kinase [Source:HGNC Symbol
ENSG00000211772	TRBC2	T cell receptor beta constant 2 [Source:HGNC Symbol
ENSG00000166963	MAP1A	microtubule-associated protein 1A [Source:HGNC Symbol
ENSG00000101745	ANKRD12	ankyrin repeat domain 12 [Source:HGNC Symbol
ENSG00000133706	LARS	leucyl-tRNA synthetase [Source:HGNC Symbol
ENSG00000082074	FYB	FYN binding protein [Source:HGNC Symbol
ENSG00000164171	ITGA2	integrin, alpha 2 (CD49B, alpha 2 subunit of VLA-2 receptor) [Source:HGNC Symbol
ENSG00000081320	STK17B	serine/threonine kinase 17b [Source:HGNC Symbol
ENSG00000129347	KRI1	KRI1 homolog (S. cerevisiae) [Source:HGNC Symbol
ENSG00000058063	ATP11B	ATPase, class VI, type 11B [Source:HGNC Symbol
ENSG00000105185	PDCD5	programmed cell death 5 [Source:HGNC Symbol
ENSG00000180376	CCDC66	coiled-coil domain containing 66 [Source:HGNC Symbol
ENSG00000119242	CCDC92	coiled-coil domain containing 92 [Source:HGNC Symbol
ENSG00000198399	ITSN2	intersectin 2 [Source:HGNC Symbol
ENSG00000047249	ATP6V1H	ATPase, H+ transporting, lysosomal 50/57kDa, V1 subunit H [Source:HGNC Symbol
ENSG00000110330	BIRC2	baculoviral IAP repeat containing 2 [Source:HGNC Symbol
ENSG00000154217	PITPNC1	phosphatidylinositol transfer protein, cytoplasmic 1 [Source:HGNC Symbol
ENSG00000125818	PSMF1	proteasome (prosome, macropain) inhibitor subunit 1 (PI31) [Source:HGNC Symbol
ENSG00000118058	KMT2A	lysine (K)-specific methyltransferase 2A [Source:HGNC Symbol
ENSG00000185187	SIGIRR	single immunoglobulin and toll-interleukin 1 receptor (TIR) domain [Source:HGNC Symbol
ENSG00000144029	MRPS5	mitochondrial ribosomal protein S5 [Source:HGNC Symbol
ENSG00000111371	SLC38A1	solute carrier family 38, member 1 [Source:HGNC Symbol
ENSG00000131626	PPFIA1	protein tyrosine phosphatase, receptor type, f polypeptide (PTPRF), interacting protein (liprin), alpha 1 [Source:HGNC Symbol
ENSG00000154122	ANKH	ANKH inorganic pyrophosphate transport regulator [Source:HGNC Symbol
ENSG00000132305	IMMT	inner membrane protein, mitochondrial [Source:HGNC Symbol
ENSG00000158062	UBXN11	UBX domain protein 11 [Source:HGNC Symbol
ENSG00000151748	SAV1	salvador homolog 1 (Drosophila) [Source:HGNC Symbol
ENSG00000105711	SCN1B	sodium channel, voltage-gated, type I, beta subunit [Source:HGNC Symbol
ENSG00000125354	2006-09-01	septin 6 [Source:HGNC Symbol
ENSG00000146376	ARHGAP18	Rho GTPase activating protein 18 [Source:HGNC Symbol
ENSG00000130638	ATXN10	ataxin 10 [Source:HGNC Symbol
ENSG00000126088	UROD	uroporphyrinogen decarboxylase [Source:HGNC Symbol
ENSG00000061936	SFSWAP	splicing factor, suppressor of white-apricot homolog (Drosophila) [Source:HGNC Symbol
ENSG00000138182	KIF20B	kinesin family member 20B [Source:HGNC Symbol
ENSG00000176108	CHMP6	charged multivesicular body protein 6 [Source:HGNC Symbol
ENSG00000172057	ORMDL3	ORM1-like 3 (S. cerevisiae) [Source:HGNC Symbol
ENSG00000113318	MSH3	mutS homolog 3 [Source:HGNC Symbol
ENSG00000099917	MED15	mediator complex subunit 15 [Source:HGNC Symbol
ENSG00000136231	IGF2BP3	insulin-like growth factor 2 mRNA binding protein 3 [Source:HGNC Symbol
ENSG00000143545	RAB13	RAB13, member RAS oncogene family [Source:HGNC Symbol
ENSG00000225936
ENSG00000174501	ANKRD36C	ankyrin repeat domain 36C [Source:HGNC Symbol
ENSG00000178952	TUFM	Tu translation elongation factor, mitochondrial [Source:HGNC Symbol
ENSG00000127481	UBR4	ubiquitin protein ligase E3 component n-recognin 4 [Source:HGNC Symbol
ENSG00000172046	USP19	ubiquitin specific peptidase 19 [Source:HGNC Symbol
ENSG00000079134	THOC1	THO complex 1 [Source:HGNC Symbol
ENSG00000137449	CPEB2	cytoplasmic polyadenylation element binding protein 2 [Source:HGNC Symbol
ENSG00000107771	CCSER2	coiled-coil serine-rich protein 2 [Source:HGNC Symbol
ENSG00000104814	MAP4K1	mitogen-activated protein kinase kinase kinase kinase 1 [Source:HGNC Symbol
ENSG00000070367	EXOC5	exocyst complex component 5 [Source:HGNC Symbol
ENSG00000104164	BLOC1S6	biogenesis of lysosomal organelles complex-1, subunit 6, pallidin [Source:HGNC Symbol
ENSG00000127914	AKAP9	A kinase (PRKA) anchor protein 9 [Source:HGNC Symbol
ENSG00000162511	LAPTM5	lysosomal protein transmembrane 5 [Source:HGNC Symbol
ENSG00000105829	BET1	Bet1 golgi vesicular membrane trafficking protein [Source:HGNC Symbol
ENSG00000152291	TGOLN2	trans-golgi network protein 2 [Source:HGNC Symbol
ENSG00000164985	PSIP1	PC4 and SFRS1 interacting protein 1 [Source:HGNC Symbol
ENSG00000087191	PSMC5	proteasome (prosome, macropain) 26S subunit, ATPase, 5 [Source:HGNC Symbol
ENSG00000067182	TNFRSF1A	tumor necrosis factor receptor superfamily, member 1A [Source:HGNC Symbol
ENSG00000115504	EHBP1	EH domain binding protein 1 [Source:HGNC Symbol
ENSG00000131018	SYNE1	spectrin repeat containing, nuclear envelope 1 [Source:HGNC Symbol
ENSG00000169756	LIMS1	LIM and senescent cell antigen-like domains 1 [Source:HGNC Symbol
ENSG00000116824	CD2	CD2 molecule [Source:HGNC Symbol
ENSG00000132153	DHX30	DEAH (Asp-Glu-Ala-His) box helicase 30 [Source:HGNC Symbol
ENSG00000139842	CUL4A	cullin 4A [Source:HGNC Symbol
ENSG00000151292	CSNK1G3	casein kinase 1, gamma 3 [Source:HGNC Symbol
ENSG00000130816	DNMT1	DNA (cytosine-5-)-methyltransferase 1 [Source:HGNC Symbol
ENSG00000166501	PRKCB	protein kinase C, beta [Source:HGNC Symbol
ENSG00000155229	MMS19	MMS19 nucleotide excision repair homolog (S. cerevisiae) [Source:HGNC Symbol
ENSG00000155749	ALS2CR12	amyotrophic lateral sclerosis 2 (juvenile) chromosome region, candidate 12 [Source:HGNC Symbol
ENSG00000105373	GLTSCR2	glioma tumor suppressor candidate region gene 2 [Source:HGNC Symbol
ENSG00000143549	TPM3	tropomyosin 3 [Source:HGNC Symbol
ENSG00000155729	KCTD18	potassium channel tetramerization domain containing 18 [Source:HGNC Symbol
ENSG00000136108	CKAP2	cytoskeleton associated protein 2 [Source:HGNC Symbol
ENSG00000198001	IRAK4	interleukin-1 receptor-associated kinase 4 [Source:HGNC Symbol
ENSG00000001629	ANKIB1	ankyrin repeat and IBR domain containing 1 [Source:HGNC Symbol
ENSG00000008083	JARID2	jumonji, AT rich interactive domain 2 [Source:HGNC Symbol
ENSG00000162598	C1orf87	chromosome 1 open reading frame 87 [Source:HGNC Symbol
ENSG00000067066	SP100	SP100 nuclear antigen [Source:HGNC Symbol
ENSG00000138593	SECISBP2L	SECIS binding protein 2-like [Source:HGNC Symbol
ENSG00000013275	PSMC4	proteasome (prosome, macropain) 26S subunit, ATPase, 4 [Source:HGNC Symbol
ENSG00000152061	RABGAP1L	RAB GTPase activating protein 1-like [Source:HGNC Symbol
ENSG00000204394	VARS	valyl-tRNA synthetase [Source:HGNC Symbol
ENSG00000196998	WDR45	WD repeat domain 45 [Source:HGNC Symbol
ENSG00000053108	FSTL4	follistatin-like 4 [Source:HGNC Symbol
ENSG00000146463	ZMYM4	zinc finger, MYM-type 4 [Source:HGNC Symbol
ENSG00000186298	PPP1CC	protein phosphatase 1, catalytic subunit, gamma isozyme [Source:HGNC Symbol
ENSG00000078142	PIK3C3	phosphatidylinositol 3-kinase, catalytic subunit type 3 [Source:HGNC Symbol
ENSG00000175354	PTPN2	protein tyrosine phosphatase, non-receptor type 2 [Source:HGNC Symbol
ENSG00000172175	MALT1	mucosa associated lymphoid tissue lymphoma translocation gene 1 [Source:HGNC Symbol
ENSG00000163811	WDR43	WD repeat domain 43 [Source:HGNC Symbol
ENSG00000247556	OIP5-AS1	OIP5 antisense RNA 1 [Source:HGNC Symbol
ENSG00000148730	EIF4EBP2	eukaryotic translation initiation factor 4E binding protein 2 [Source:HGNC Symbol
ENSG00000143546	S100A8	S100 calcium binding protein A8 [Source:HGNC Symbol
ENSG00000096060	FKBP5	FK506 binding protein 5 [Source:HGNC Symbol
ENSG00000130956	HABP4	hyaluronan binding protein 4 [Source:HGNC Symbol
ENSG00000151725	CENPU	centromere protein U [Source:HGNC Symbol
ENSG00000103175	WFDC1	WAP four-disulfide core domain 1 [Source:HGNC Symbol
ENSG00000140943	MBTPS1	membrane-bound transcription factor peptidase, site 1 [Source:HGNC Symbol
ENSG00000147416	ATP6V1B2	ATPase, H+ transporting, lysosomal 56/58kDa, V1 subunit B2 [Source:HGNC Symbol
ENSG00000163221	S100A12	S100 calcium binding protein A12 [Source:HGNC Symbol
ENSG00000066336	SPI1	spleen focus forming virus (SFFV) proviral integration oncogene [Source:HGNC Symbol
ENSG00000163563	MNDA	myeloid cell nuclear differentiation antigen [Source:HGNC Symbol
ENSG00000175606	TMEM70	transmembrane protein 70 [Source:HGNC Symbol
ENSG00000149476	DAK	dihydroxyacetone kinase 2 homolog (S. cerevisiae) [Source:HGNC Symbol
ENSG00000100906	NFKBIA	nuclear factor of kappa light polypeptide gene enhancer in B-cells inhibitor, alpha [Source:HGNC Symbol
ENSG00000115828	QPCT	glutaminyl-peptide cyclotransferase [Source:HGNC Symbol
ENSG00000165406	MARCH8	membrane-associated ring finger (C3HC4) 8, E3 ubiquitin protein ligase [Source:HGNC Symbol
ENSG00000170571	EMB	embigin [Source:HGNC Symbol
ENSG00000085449	WDFY1	WD repeat and FYVE domain containing 1 [Source:HGNC Symbol
ENSG00000027697	IFNGR1	interferon gamma receptor 1 [Source:HGNC Symbol
ENSG00000185651	UBE2L3	ubiquitin-conjugating enzyme E2L 3 [Source:HGNC Symbol
ENSG00000175063	UBE2C	ubiquitin-conjugating enzyme E2C [Source:HGNC Symbol
ENSG00000139687	RB1	retinoblastoma 1 [Source:HGNC Symbol
ENSG00000186815	TPCN1	two pore segment channel 1 [Source:HGNC Symbol
ENSG00000011600	TYROBP	TYRO protein tyrosine kinase binding protein [Source:HGNC Symbol
ENSG00000121316	PLBD1	phospholipase B domain containing 1 [Source:HGNC Symbol
ENSG00000120656	TAF12	TAF12 RNA polymerase II, TATA box binding protein (TBP)-associated factor, 20kDa [Source:HGNC Symbol
ENSG00000131467	PSME3	proteasome (prosome, macropain) activator subunit 3 (PA28 gamma
ENSG00000103316	CRYM	crystallin, mu [Source:HGNC Symbol
ENSG00000149243	KLHL35	kelch-like family member 35 [Source:HGNC Symbol
ENSG00000163191	S100A11	S100 calcium binding protein A11 [Source:HGNC Symbol
ENSG00000100300	TSPO	translocator protein (18kDa) [Source:HGNC Symbol
ENSG00000100427	MLC1	megalencephalic leukoencephalopathy with subcortical cysts 1 [Source:HGNC Symbol
ENSG00000113328	CCNG1	cyclin G1 [Source:HGNC Symbol
ENSG00000077984	CST7	cystatin F (leukocystatin) [Source:HGNC Symbol
ENSG00000143226	FCGR2A	Fc fragment of IgG, low affinity IIa, receptor (CD32) [Source:HGNC Symbol
ENSG00000167895	TMC8	transmembrane channel-like 8 [Source:HGNC Symbol
ENSG00000100060	MFNG	MFNG O-fucosylpeptide 3-beta-N-acetylglucosaminyltransferase [Source:HGNC Symbol
ENSG00000179335	CLK3	CDC-like kinase 3 [Source:HGNC Symbol
ENSG00000203705	TATDN3	TatD DNase domain containing 3 [Source:HGNC Symbol
ENSG00000111726	CMAS	cytidine monophosphate N-acetylneuraminic acid synthetase [Source:HGNC Symbol
ENSG00000196502	SULT1A1	sulfotransferase family, cytosolic, 1A, phenol-preferring, member 1 [Source:HGNC Symbol
ENSG00000153914	SREK1	splicing regulatory glutamine/lysine-rich protein 1 [Source:HGNC Symbol
ENSG00000253394	LINC00534	long intergenic non-protein coding RNA 534 [Source:HGNC Symbol
ENSG00000078124	ACER3	alkaline ceramidase 3 [Source:HGNC Symbol
ENSG00000151327	FAM177A1	family with sequence similarity 177, member A1 [Source:HGNC Symbol
ENSG00000070610	GBA2	glucosidase, beta (bile acid) 2 [Source:HGNC Symbol
ENSG00000108582	CPD	carboxypeptidase D [Source:HGNC Symbol
ENSG00000118508	RAB32	RAB32, member RAS oncogene family [Source:HGNC Symbol
ENSG00000129521	EGLN3	egl-9 family hypoxia-inducible factor 3 [Source:HGNC Symbol
ENSG00000144034	TPRKB	TP53RK binding protein [Source:HGNC Symbol
ENSG00000140632	GLYR1	glyoxylate reductase 1 homolog (Arabidopsis) [Source:HGNC Symbol
ENSG00000110514	MADD	MAP-kinase activating death domain [Source:HGNC Symbol
ENSG00000123143	PKN1	protein kinase N1 [Source:HGNC Symbol
ENSG00000122862	SRGN	serglycin [Source:HGNC Symbol
ENSG00000114805	PLCH1	phospholipase C, eta 1 [Source:HGNC Symbol
ENSG00000166888	STAT6	signal transducer and activator of transcription 6, interleukin-4 induced [Source:HGNC Symbol
ENSG00000129235	TXNDC17	thioredoxin domain containing 17 [Source:HGNC Symbol
ENSG00000066926	FECH	ferrochelatase [Source:HGNC Symbol
ENSG00000095564	BTAF1	BTAF1 RNA polymerase II, B-TFIID transcription factor-associated, 170kDa [Source:HGNC Symbol
ENSG00000072952	MRVI1	murine retrovirus integration site 1 homolog [Source:HGNC Symbol
ENSG00000128789	PSMG2	proteasome (prosome, macropain) assembly chaperone 2 [Source:HGNC Symbol
ENSG00000172893	DHCR7	7-dehydrocholesterol reductase [Source:HGNC Symbol
ENSG00000024048	UBR2	ubiquitin protein ligase E3 component n-recognin 2 [Source:HGNC Symbol
ENSG00000188906	LRRK2	leucine-rich repeat kinase 2 [Source:HGNC Symbol
ENSG00000145740	SLC30A5	solute carrier family 30 (zinc transporter), member 5 [Source:HGNC Symbol
ENSG00000125651	GTF2F1	general transcription factor IIF, polypeptide 1, 74kDa [Source:HGNC Symbol
ENSG00000060558	GNA15	guanine nucleotide binding protein (G protein), alpha 15 (Gq class) [Source:HGNC Symbol
ENSG00000184203	PPP1R2	protein phosphatase 1, regulatory (inhibitor) subunit 2 [Source:HGNC Symbol
ENSG00000134686	PHC2	polyhomeotic homolog 2 (Drosophila) [Source:HGNC Symbol
ENSG00000143162	CREG1	cellular repressor of E1A-stimulated genes 1 [Source:HGNC Symbol
ENSG00000160145	KALRN	kalirin, RhoGEF kinase [Source:HGNC Symbol
ENSG00000142168	SOD1	superoxide dismutase 1, soluble [Source:HGNC Symbol
ENSG00000095015	MAP3K1	mitogen-activated protein kinase kinase kinase 1, E3 ubiquitin protein ligase [Source:HGNC Symbol
ENSG00000134905	CARS2	cysteinyl-tRNA synthetase 2, mitochondrial (putative) [Source:HGNC Symbol
ENSG00000088832	FKBP1A	FK506 binding protein 1A, 12kDa [Source:HGNC Symbol
ENSG00000228409	CCT6P1	chaperonin containing TCP1, subunit 6 (zeta) pseudogene 1 [Source:HGNC Symbol
ENSG00000137947	GTF2B	general transcription factor IIB [Source:HGNC Symbol
ENSG00000084112	SSH1	slingshot protein phosphatase 1 [Source:HGNC Symbol
ENSG00000068793	CYFIP1	cytoplasmic FMR1 interacting protein 1 [Source:HGNC Symbol
ENSG00000171552	BCL2L1	BCL2-like 1 [Source:HGNC Symbol
ENSG00000196628	TCF4	transcription factor 4 [Source:HGNC Symbol
ENSG00000131981	LGALS3	lectin, galactoside-binding, soluble, 3 [Source:HGNC Symbol
ENSG00000104714	ERICH1	glutamate-rich 1 [Source:HGNC Symbol
ENSG00000144895	EIF2A	eukaryotic translation initiation factor 2A, 65kDa [Source:HGNC Symbol
ENSG00000090013	BLVRB	biliverdin reductase B (flavin reductase (NADPH)) [Source:HGNC Symbol
ENSG00000106244	PDAP1	PDGFA associated protein 1 [Source:HGNC Symbol
ENSG00000120265	PCMT1	protein-L-isoaspartate (D-aspartate) O-methyltransferase [Source:HGNC Symbol
ENSG00000172785	CBWD1	COBW domain containing 1 [Source:HGNC Symbol
ENSG00000131791	PRKAB2	protein kinase, AMP-activated, beta 2 non-catalytic subunit [Source:HGNC Symbol
ENSG00000143149	ALDH9A1	aldehyde dehydrogenase 9 family, member A1 [Source:HGNC Symbol
ENSG00000116001	TIA1	TIA1 cytotoxic granule-associated RNA binding protein [Source:HGNC Symbol
ENSG00000110315	RNF141	ring finger protein 141 [Source:HGNC Symbol
ENSG00000093010	COMT	catechol-O-methyltransferase [Source:HGNC Symbol
ENSG00000013810	TACC3	transforming, acidic coiled-coil containing protein 3 [Source:HGNC Symbol
ENSG00000147202	DIAPH2	diaphanous-related formin 2 [Source:HGNC Symbol
ENSG00000164306	PRIMPOL	primase and polymerase (DNA-directed) [Source:HGNC Symbol
ENSG00000161057	PSMC2	proteasome (prosome, macropain) 26S subunit, ATPase, 2 [Source:HGNC Symbol
ENSG00000108651	UTP6	UTP6, small subunit (SSU) processome component, homolog (yeast) [Source:HGNC Symbol
ENSG00000137193	PIM1	pim-1 oncogene [Source:HGNC Symbol
ENSG00000185896	LAMP1	lysosomal-associated membrane protein 1 [Source:HGNC Symbol
ENSG00000084623	EIF3I	eukaryotic translation initiation factor 3, subunit I [Source:HGNC Symbol
ENSG00000136280	CCM2	cerebral cavernous malformation 2 [Source:HGNC Symbol
ENSG00000111711	GOLT1B	golgi transport 1B [Source:HGNC Symbol
ENSG00000164062	APEH	acylaminoacyl-peptide hydrolase [Source:HGNC Symbol
ENSG00000112893	MAN2A1	mannosidase, alpha, class 2A, member 1 [Source:HGNC Symbol
ENSG00000211829	TRDC	T cell receptor delta constant [Source:HGNC Symbol
ENSG00000110880	CORO1C	coronin, actin binding protein, 1C [Source:HGNC Symbol
ENSG00000109861	CTSC	cathepsin C [Source:HGNC Symbol
ENSG00000101782	RIOK3	RIO kinase 3 [Source:HGNC Symbol
ENSG00000168944	CEP120	centrosomal protein 120kDa [Source:HGNC Symbol
ENSG00000138834	MAPK8IP3	mitogen-activated protein kinase 8 interacting protein 3 [Source:HGNC Symbol
ENSG00000198176	TFDP1	transcription factor Dp-1 [Source:HGNC Symbol
ENSG00000080371	RAB21	RAB21, member RAS oncogene family [Source:HGNC Symbol
ENSG00000106263	EIF3B	eukaryotic translation initiation factor 3, subunit B [Source:HGNC Symbol
ENSG00000129562	DAD1	defender against cell death 1 [Source:HGNC Symbol
ENSG00000104325	DECR1	2,4-dienoyl CoA reductase 1, mitochondrial [Source:HGNC Symbol
ENSG00000165682	CLEC1B	C-type lectin domain family 1, member B [Source:HGNC Symbol
ENSG00000131165	CHMP1A	charged multivesicular body protein 1A [Source:HGNC Symbol
ENSG00000136628	EPRS	glutamyl-prolyl-tRNA synthetase [Source:HGNC Symbol
ENSG00000141141	DDX52	DEAD (Asp-Glu-Ala-Asp) box polypeptide 52 [Source:HGNC Symbol
ENSG00000196776	CD47	CD47 molecule [Source:HGNC Symbol
ENSG00000133275	CSNK1G2	casein kinase 1, gamma 2 [Source:HGNC Symbol
ENSG00000198911	SREBF2	sterol regulatory element binding transcription factor 2 [Source:HGNC Symbol
ENSG00000239213
ENSG00000177189	RPS6KA3	ribosomal protein S6 kinase, 90kDa, polypeptide 3 [Source:HGNC Symbol
ENSG00000087074	PPP1R15A	protein phosphatase 1, regulatory subunit 15A [Source:HGNC Symbol
ENSG00000164808	SPIDR	scaffolding protein involved in DNA repair [Source:HGNC Symbol
ENSG00000148180	GSN	gelsolin [Source:HGNC Symbol
ENSG00000167815	PRDX2	peroxiredoxin 2 [Source:HGNC Symbol
ENSG00000134759	ELP2	elongator acetyltransferase complex subunit 2 [Source:HGNC Symbol
ENSG00000068383	INPP5A	inositol polyphosphate-5-phosphatase, 40kDa [Source:HGNC Symbol
ENSG00000141522	ARHGDIA	Rho GDP dissociation inhibitor (GDI) alpha [Source:HGNC Symbol
ENSG00000120533	ENY2	enhancer of yellow 2 homolog (Drosophila) [Source:HGNC Symbol
ENSG00000065970	FOXJ2	forkhead box J2 [Source:HGNC Symbol
ENSG00000162645	GBP2	guanylate binding protein 2, interferon-inducible [Source:HGNC Symbol
ENSG00000066654	THUMPD1	THUMP domain containing 1 [Source:HGNC Symbol
ENSG00000198818	SFT2D1	SFT2 domain containing 1 [Source:HGNC Symbol
ENSG00000084070	SMAP2	small ArfGAP2 [Source:HGNC Symbol
